# Supplementary material for: Redox-coupled proton pumping drives carbon concentration in the photosynthetic complex I
Source: Nat Commun. 2020 Jan 24;11:494. doi: 10.1038/s41467-020-14347-4 (PMC6981117; doi:10.1038/s41467-020-14347-4)
Supplement: Supplementary file 5 — Source Data [file 41467_2020_14347_MOESM5_ESM.xlsx]

## Sheet: Figure S2 A
Fig. S2. A	The purified NDH-1MS complex was analysed by SDS-PAGE

## Sheet: Figure S2 B
Fig. S2. B	The purified NDH-1MS complex was analysed by blue-native PAGE

## Sheet: Figure 2B
System	State	Relative energy (kcal/mol)
CupA	1	0
	2	-
	3	-4.1
	4	15.4
	5	-1.7
alpha-CA	1	0
	2	11.3
	3	4.2
	4	15.5
	5	9.8
beta-CA	1	0
	2	12.4
	3	6.4
	4	10.8
	5	1.3

## Sheet: Figure 3C
z-coordinate (Å)	probability
-12.6	0.00455322
-11.8	0.00227661
-11.4	0.00455322
-11	0.00455322
-10.6	0.00455322
-10.2	0.00227661
-9.8	0.00455322
-9.4	0.00227661
-9	0.011383
-8.6	0.00910643
-8.2	0.00682982
-7.8	0.0136596
-7.4	0.0182129
-7	0.0136596
-6.6	0.0136596
-6.2	0.00455322
-5	0.00455322
-4.6	0.011383
-4.2	0.0182129
-3.8	0.0455322
-3.4	0.0500854
-3	0.0500854
-2.6	0.0204895
-2.2	0.0273193
-1.8	0.0295959
-1.4	0.0159363
-1	0.0159363
-0.6	0.0159363
-0.2	0.0227661
0.2	0.0409789
0.6	0.0136596
1	0.0273193
1.4	0.063745
1.8	0.0796813
2.2	0.0614684
2.6	0.0614684
3	0.0478088
3.4	0.0387023
3.8	0.0455322
4.2	0.0546386
4.6	0.116107
5	0.166192
5.4	0.184405
5.8	0.170746
6.2	0.12749
6.6	0.0682982
7	0.0546386
7.4	0.0273193
7.8	0.0250427
8.2	0.011383
8.6	0.0136596
9	0.011383
9.4	0.0159363
9.8	0.0273193
10.2	0.0318725
10.6	0.0500854
11	0.132043
11.4	0.186682
11.8	0.159363
12.2	0.168469
12.6	0.109277
13	0.0660216
13.4	0.0432555
13.8	0.0295959
14.2	0.0182129
14.6	0.00910643
15	0.0136596
15.4	0.00455322
15.8	0.0159363
16.2	0.0250427
16.6	0.0387023
17	0.0387023
17.4	0.0569152
17.8	0.052362
18.2	0.0819579
18.6	0.104724
19	0.109277
19.4	0.0956175
19.8	0.0432555
20.2	0.0432555
20.6	0.0364257
21	0.0273193
21.4	0.0273193
21.8	0.0387023
22.2	0.0341491
22.6	0.0387023
23	0.0182129
23.4	0.00455322
23.8	0.011383
24.6	0.00455322
25	0.00227661
25.8	0.00455322
26.6	0.00455322
27	0.00227661
27.4	0.011383
27.8	0.00227661

## Sheet: Extended Fig 3C
time (ns)	distance PQ-Y72_H (Å)	distance PQ-F54_K (Å)
0.25	2.4624	5.6135
0.5	2.68112	3.75078
0.75	2.79421	4.26182
1	2.60732	4.09067
1.25	3.11108	3.85584
1.5	2.83901	4.00604
1.75	2.90101	3.56996
2	2.68746	3.78698
2.25	2.64082	3.93416
2.5	2.68691	3.8711
2.75	2.79884	3.99542
3	2.61516	3.98606
3.25	2.52712	3.9175
3.5	2.94566	4.92994
3.75	2.80388	4.99696
4	2.87825	4.94033
4.25	3.07401	4.15808
4.5	2.6225	3.91677
4.75	3.0845	3.73859
5	2.72578	3.93838
5.25	3.1935	3.84973
5.5	2.83489	3.74511
5.75	2.69102	4.09965
6	2.65264	4.42846
6.25	2.57624	4.04166
6.5	2.86515	3.88638
6.75	2.69832	4.22931
7	2.65939	4.82277
7.25	3.03437	6.79904
7.5	2.86717	4.29599
7.75	2.68177	5.1908
8	2.59548	5.61516
8.25	2.76117	5.80888
8.5	2.77799	5.27465
8.75	3.28184	3.65307
9	2.67003	5.34438
9.25	2.92343	4.00614
9.5	2.91295	4.39502
9.75	2.51913	3.71663
10	2.7618	3.69017
10.25	2.77172	3.98453
10.5	2.71957	4.13015
10.75	2.93413	4.31566
11	2.63137	3.82965
11.25	2.6736	3.82465
11.5	2.8773	3.65876
11.75	2.80064	3.8409
12	2.9947	3.81332
12.25	2.64946	4.14491
12.5	2.53365	3.64091
12.75	2.58358	4.01597
13	2.65368	4.04232
13.25	2.88453	3.87698
13.5	2.73901	3.72364
13.75	2.57655	3.7506
14	3.45464	3.50545
14.25	2.92443	4.0864
14.5	2.88335	4.17622
14.75	2.83488	3.87091
15	2.65564	3.74885
15.25	2.70704	4.47585
15.5	3.81637	4.20048
15.75	2.92647	3.90755
16	2.77141	3.77277
16.25	2.81203	3.66402
16.5	2.87661	4.0439
16.75	3.58994	3.69595
17	2.97779	3.91592
17.25	2.70787	4.14415
17.5	2.98548	3.9869
17.75	2.80901	3.77516
18	2.65449	4.02108
18.25	2.85333	3.89583
18.5	2.6717	3.6584
18.75	2.9516	3.74508
19	2.82941	3.78007
19.25	2.79739	3.70348
19.5	2.77872	4.10401
19.75	2.69341	3.91581
20	2.80027	3.43565
20.25	4.21535	3.92477
20.5	2.85918	4.26304
20.75	2.67279	4.71822
21	2.61773	3.99776
21.25	2.74119	3.95456
21.5	2.70469	4.32951
21.75	2.63758	4.51821
22	3.04294	3.88074
22.25	2.67496	3.72243
22.5	2.52432	3.84477
22.75	2.70263	3.92604
23	2.57359	4.24502
23.25	2.62516	4.51104
23.5	2.65365	4.26458
23.75	2.81115	4.59132
24	2.6927	5.12611
24.25	2.93004	5.17632
24.5	2.70133	4.51793
24.75	2.87583	4.96281
25	2.66282	4.38714
25.25	2.89605	4.62433
25.5	3.03804	3.86877
25.75	3.37386	3.94351
26	2.68826	4.44958
26.25	2.73668	4.189
26.5	2.73438	4.78208
26.75	2.58849	4.51995
27	2.43953	4.99932
27.25	2.67056	4.59344
27.5	2.64475	4.25304
27.75	2.79195	3.92597
28	2.72637	3.93439
28.25	2.58047	4.244
28.5	2.53511	4.43443
28.75	2.82496	4.16781
29	3.07687	4.08359
29.25	2.75977	4.43216
29.5	2.68497	4.13974
29.75	2.75199	5.63747
30	2.75108	5.38673
30.25	2.71305	6.28162
30.5	2.66407	5.0516
30.75	2.68184	5.72394
31	2.94303	5.66034
31.25	2.77058	6.08966
31.5	2.94777	4.97657
31.75	2.70007	5.10818
32	2.79177	5.21238
32.25	3.44833	5.51053
32.5	2.69122	4.82978
32.75	2.55412	4.34367
33	2.67818	3.75802
33.25	2.60517	4.1315
33.5	2.80449	3.98224
33.75	2.72136	4.4472
34	2.90019	4.03114
34.25	2.69146	4.25801
34.5	2.99411	4.365
34.75	2.65875	4.20121
35	2.75051	4.92074
35.25	2.71403	4.26833
35.5	2.56304	4.08881
35.75	2.65376	4.35421
36	2.73608	4.60191
36.25	2.70142	5.29724
36.5	2.76843	5.8574
36.75	2.70268	4.98242
37	2.5114	5.36819
37.25	2.67602	4.93423
37.5	3.18323	4.50992
37.75	2.58754	5.05353
38	2.58389	5.21285
38.25	2.62069	5.16522
38.5	2.72544	5.31517
38.75	2.70411	5.70781
39	3.09393	5.24821
39.25	2.71041	4.98486
39.5	2.85151	4.45788
39.75	2.67347	4.41688
40	2.6756	4.30615
40.25	3.23517	4.99662
40.5	2.71442	4.77105
40.75	2.76362	4.82967
41	2.57913	4.37627
41.25	2.69615	4.82875
41.5	2.61793	4.97994
41.75	2.702	4.92374
42	3.20241	4.85261
42.25	2.80743	5.32835
42.5	2.77475	5.41855
42.75	2.68068	4.82288
43	2.93021	4.84578
43.25	2.68609	4.53124
43.5	2.62983	5.00625
43.75	2.61505	5.80237
44	2.7539	4.73589
44.25	3.07466	5.06906
44.5	2.83017	5.46859
44.75	2.81966	4.64243
45	3.40009	4.48178
45.25	3.01651	4.20658
45.5	2.65535	4.89005
45.75	2.92423	4.66391
46	2.63433	5.50721
46.25	2.82774	4.47215
46.5	2.83448	4.67332
46.75	2.72389	4.66565
47	2.89735	4.80237
47.25	2.89774	4.3103
47.5	2.76306	5.04108
47.75	2.92547	5.20746
48	2.9987	3.89026
48.25	3.11548	4.31681
48.5	2.88668	5.48366
48.75	2.68208	4.44127
49	2.77728	5.28474
49.25	2.79531	4.68689
49.5	2.74214	4.60057
49.75	2.95832	4.73729
50	2.65392	5.15733
50.25	2.73557	4.64542
50.5	2.86213	5.23993
50.75	2.78884	4.69423
51	2.93107	3.81763
51.25	2.76765	4.68923
51.5	2.51882	4.18376
51.75	2.7418	4.7885
52	2.80009	4.27948
52.25	2.92457	4.70319
52.5	2.8039	4.64101
52.75	2.63811	4.59813
53	2.76661	4.9649
53.25	2.59756	4.33877
53.5	2.79316	5.03117
53.75	2.63711	4.19622
54	2.73828	5.57133
54.25	2.71723	5.67519
54.5	2.66421	5.15302
54.75	3.13791	5.14441
55	2.70798	5.1526
55.25	2.97953	4.88266
55.5	2.67309	5.08694
55.75	2.70416	4.95877
56	2.48313	4.30479
56.25	2.71321	4.72013
56.5	2.74965	4.90276
56.75	2.6241	5.31361
57	2.686	5.01671
57.25	2.77345	4.92832
57.5	2.6307	4.99749
57.75	2.54324	4.88637
58	2.73176	5.30981
58.25	2.934	5.54382
58.5	2.62959	5.80472
58.75	2.92567	4.87708
59	2.71812	5.18019
59.25	2.60513	5.04482
59.5	2.66097	4.9292
59.75	2.76436	5.11608
60	2.76569	5.57533
60.25	2.81575	5.67119
60.5	2.60356	5.17798
60.75	2.76503	5.29637
61	2.80542	4.87662
61.25	2.6511	5.37407
61.5	2.52206	4.94263
61.75	2.6251	5.78424
62	2.81237	5.01472
62.25	2.72252	5.69662
62.5	2.63527	5.13574
62.75	2.70953	5.41043
63	2.68473	5.44464
63.25	2.7239	5.91832
63.5	2.63873	5.05262
63.75	2.6702	5.08903
64	2.6887	5.02133
64.25	2.77421	4.89658
64.5	2.69431	5.08826
64.75	2.72005	4.86006
65	2.69941	5.60597
65.25	2.71128	4.97284
65.5	2.76217	5.75316
65.75	3.27131	5.00067
66	2.59936	4.96304
66.25	2.7036	5.2637
66.5	2.96606	5.00818
66.75	2.64595	4.82435
67	2.6242	5.33336
67.25	2.70476	5.59344
67.5	2.5974	5.07853
67.75	2.69545	5.30944
68	2.60555	5.11137
68.25	2.58713	5.43515
68.5	2.70449	4.82
68.75	2.6742	4.85468
69	2.63882	5.54862
69.25	2.6488	5.25244
69.5	2.7911	5.09888
69.75	2.81057	5.03263
70	2.7648	5.49124
70.25	2.57715	4.67591
70.5	2.65725	5.25203
70.75	2.55738	5.9564
71	2.56651	5.24067
71.25	2.70854	5.09764
71.5	2.65495	5.15101
71.75	2.59537	5.12091
72	2.73046	4.4534
72.25	2.62878	5.13266
72.5	2.69544	4.90536
72.75	2.70677	5.27232
73	2.58213	4.90728
73.25	2.60758	5.27109
73.5	2.75434	5.27948
73.75	2.7491	5.69198
74	2.74302	5.42533
74.25	2.6487	5.68322
74.5	2.70734	4.98354
74.75	2.83284	5.27915
75	2.61979	5.2818
75.25	2.65098	5.17202
75.5	2.7232	5.34523
75.75	2.66887	4.78571
76	2.99979	4.8589
76.25	2.79978	5.40961
76.5	2.67785	5.30499
76.75	2.67791	4.99565
77	2.76536	5.14639
77.25	2.79449	4.91008
77.5	2.58612	5.09275
77.75	2.81632	5.68503
78	2.66997	4.79746
78.25	2.73287	5.26408
78.5	2.87179	4.78427
78.75	2.73676	5.35139
79	2.82671	5.02845
79.25	2.64509	5.41289
79.5	2.67369	5.28801
79.75	2.62357	5.06609
80	2.97488	5.21494
80.25	2.66925	5.16194
80.5	3.10722	5.12248
80.75	2.6437	4.94839
81	2.79719	5.21759
81.25	2.68852	5.01635
81.5	2.89668	5.92121
81.75	2.92592	5.4164
82	2.61161	5.06066
82.25	2.68992	5.02323
82.5	2.71334	5.36748
82.75	2.7765	5.09953
83	2.54615	5.35866
83.25	2.57802	5.3067
83.5	3.19027	4.96744
83.75	2.65576	5.31579
84	2.52779	4.79227
84.25	2.64619	4.82481
84.5	2.61292	5.35446
84.75	2.56619	5.10116
85	2.70935	4.60525
85.25	2.59935	5.51694
85.5	2.7782	5.06713
85.75	2.76075	4.61229
86	2.93603	4.0714
86.25	2.68421	5.30991
86.5	2.80846	5.5264
86.75	2.83605	4.69466
87	2.67789	4.83734
87.25	2.74014	5.38701
87.5	2.71783	5.34592
87.75	2.77295	5.44344
88	2.77329	4.91092
88.25	2.72827	5.43287
88.5	2.65685	5.28266
88.75	2.85239	4.81775
89	2.87835	5.27372
89.25	2.71288	5.4663
89.5	2.63017	5.63818
89.75	2.73868	5.46622
90	2.71965	5.47482
90.25	2.87275	4.85171
90.5	2.73558	5.34271
90.75	2.94954	4.77702
91	2.76927	5.61344
91.25	2.82465	4.65817
91.5	2.87951	5.03192
91.75	2.61037	5.25259
92	2.54008	5.61014
92.25	2.67852	5.21963
92.5	2.79615	5.59717
92.75	2.83668	5.2183
93	2.56508	5.48552
93.25	2.58912	6.01615
93.5	2.88498	5.1079
93.75	2.95318	5.41105
94	2.64941	5.35418
94.25	3.06988	5.25496
94.5	2.63647	5.27786
94.75	2.67007	4.89788
95	2.6848	4.94454
95.25	2.64881	5.20211
95.5	2.75085	5.03758
95.75	2.65999	5.03766
96	2.7092	5.08134
96.25	2.70953	5.35164
96.5	2.7092	4.76978
96.75	2.60175	5.41564
97	2.72738	4.85948
97.25	2.80412	5.76074
97.5	3.02085	5.31689
97.75	2.97814	4.88209
98	2.49677	5.32152
98.25	2.64386	5.76198
98.5	2.59515	5.3278
98.75	2.98447	5.16322
99	2.83369	4.89902
99.25	2.79338	4.96801
99.5	2.56386	4.88298
99.75	2.59108	4.89642
100	2.64829	5.0228
100.25	2.66353	4.96758
100.5	2.68611	5.3104
100.75	2.59446	5.13599
101	2.67799	4.79708
101.25	2.61234	4.85858
101.5	2.85139	5.05097
101.75	2.70964	5.22607
102	2.73639	5.17139
102.25	2.76738	4.85597
102.5	2.81255	5.33031
102.75	2.53042	5.4934
103	2.61302	4.81064
103.25	2.68998	4.7961
103.5	2.62995	5.02373
103.75	2.69249	4.84922
104	2.59588	5.1673
104.25	2.51285	5.29079
104.5	2.73987	4.96732
104.75	2.68076	5.10244
105	2.67654	5.06225
105.25	2.75329	5.2656
105.5	2.86482	5.87509
105.75	2.67662	5.39453
106	2.68154	5.41238
106.25	2.66768	4.93361
106.5	2.93383	5.14334
106.75	2.85603	5.00884
107	2.80831	5.17107
107.25	2.74708	4.88714
107.5	2.58305	5.12138
107.75	2.68048	4.9102
108	2.65872	5.23423
108.25	2.68443	4.93187
108.5	2.95359	5.02033
108.75	2.8061	4.95489
109	2.76656	5.7467
109.25	2.83842	5.22528
109.5	2.77069	5.16199
109.75	2.63115	5.67115
110	2.66911	4.84765
110.25	2.801	4.7384
110.5	2.77035	5.0297
110.75	2.73438	4.77166
111	2.61933	5.44278
111.25	2.68353	4.82224
111.5	2.84755	5.20518
111.75	2.67778	4.99675
112	2.84126	5.02713
112.25	2.84295	5.11077
112.5	2.79789	4.78616
112.75	2.84466	5.18286
113	2.50861	5.38713
113.25	2.89107	5.11225
113.5	2.95191	4.83188
113.75	2.69831	4.92965
114	2.54929	5.45298
114.25	2.99028	5.07379
114.5	2.73308	5.14961
114.75	2.49788	5.09203
115	2.82059	4.34825
115.25	2.61632	5.01392
115.5	2.75893	4.99958
115.75	2.69552	4.90038
116	2.60275	4.9163
116.25	2.72929	5.25845
116.5	2.72265	5.35412
116.75	2.88014	5.28617
117	2.59354	4.94474
117.25	2.82155	4.83497
117.5	2.668	5.14942
117.75	2.59935	5.04556
118	2.6056	5.42849
118.25	2.61677	5.14608
118.5	2.65795	5.56502
118.75	2.58234	4.9105
119	2.7303	5.09908
119.25	2.54015	5.76334
119.5	2.81633	5.20475
119.75	2.68991	5.01765
120	2.7601	5.61825
120.25	2.62674	4.9893
120.5	2.53249	5.50247
120.75	2.62163	5.51602
121	2.57672	5.10588
121.25	2.55298	4.62784
121.5	2.6286	5.20262
121.75	2.64604	5.14751
122	2.78035	4.44097
122.25	2.70096	4.96249
122.5	2.65023	5.8306
122.75	2.6854	4.86683
123	2.79066	5.05374
123.25	2.68131	5.3159
123.5	2.7285	5.24648
123.75	2.72047	4.92198
124	2.7211	5.71193
124.25	2.86137	5.0996
124.5	2.67127	5.50114
124.75	2.5872	4.72844
125	2.61243	4.92674
125.25	2.8331	4.76596
125.5	2.63799	5.09323
125.75	2.82425	4.62677
126	2.94815	5.42053
126.25	2.88086	4.95563
126.5	2.83228	5.76547
126.75	2.7333	5.26491
127	2.88743	5.07436
127.25	2.61351	4.8633
127.5	2.55576	4.97323
127.75	2.65092	5.40643
128	2.69175	5.29317
128.25	2.53488	5.51965
128.5	2.73808	5.57291
128.75	2.63705	5.21335
129	2.68345	5.40239
129.25	2.6688	5.04056
129.5	2.67161	5.03264
129.75	2.65276	5.79879
130	2.59726	5.66753
130.25	2.54028	5.44514
130.5	2.88755	5.16359
130.75	2.71321	5.1903
131	2.7812	5.24514
131.25	2.58651	5.1804
131.5	3.00293	5.18088
131.75	2.81348	5.53012
132	2.71339	5.25337
132.25	2.7197	6.37244
132.5	2.85355	5.05136
132.75	2.74334	5.53058
133	2.88822	5.5097
133.25	2.73804	5.06383
133.5	2.89611	5.04799
133.75	2.76709	5.27531
134	2.7216	5.63066
134.25	2.77279	5.42037
134.5	2.81632	5.38874
134.75	2.81362	5.026
135	3.11768	5.17518
135.25	2.60767	5.02617
135.5	2.73918	5.27229
135.75	6.47064	4.18183
136	5.37266	3.87239
136.25	6.76423	4.61513
136.5	5.06417	4.36081
136.75	6.50919	4.4639
137	6.6092	4.29406
137.25	6.92511	4.34326
137.5	7.431	4.4892
137.75	6.22984	4.60976
138	5.6288	4.35953
138.25	6.45108	4.29715
138.5	6.42768	4.76421
138.75	6.89756	4.90752
139	7.01224	4.85109
139.25	6.74611	5.07762
139.5	7.1037	5.2596
139.75	5.61494	5.28997
140	6.42925	4.45491
140.25	5.27719	4.33208
140.5	5.76238	3.94986
140.75	5.27704	4.64706
141	5.67936	4.74228
141.25	5.2232	4.14507
141.5	5.21691	3.99388
141.75	5.51965	5.31598
142	5.41431	4.98874
142.25	5.20263	3.77154
142.5	5.30328	5.27902
142.75	5.40869	4.92253
143	5.37101	5.06191
143.25	6.25439	5.22921
143.5	4.96582	4.26244
143.75	4.91772	4.69756
144	5.18517	5.54364
144.25	5.18775	3.79698
144.5	6.25525	5.15425
144.75	6.8434	4.44382
145	6.4803	4.18462
145.25	7.42087	4.60814
145.5	5.00079	4.87619
145.75	6.85665	3.96096
146	5.16708	4.62496
146.25	5.04943	4.07891
146.5	4.92296	3.83238
146.75	5.1195	3.78837
147	5.45434	3.85316
147.25	5.7174	3.85457
147.5	4.97011	4.3519
147.75	6.01111	4.47083
148	5.22565	4.16697
148.25	5.2454	4.57096
148.5	5.67932	3.95332
148.75	5.39249	3.97735
149	5.41603	4.04702
149.25	5.0309	4.25174
149.5	5.57177	3.69103
149.75	6.02567	3.92056
150	5.04486	4.007
150.25	5.4361	3.91579
150.5	5.28971	4.49432
150.75	5.76056	4.04709
151	5.38626	4.11567
151.25	4.96469	4.1969
151.5	4.97425	3.92951
151.75	5.49134	4.10125
152	5.38858	4.37242
152.25	5.35689	4.8413
152.5	5.66827	4.41301
152.75	5.66866	4.21972
153	5.03489	4.28291
153.25	5.3674	4.54562
153.5	5.27429	4.43878
153.75	5.4812	4.64366
154	5.4083	5.13889
154.25	4.91239	4.38255
154.5	5.52406	4.10029
154.75	5.81503	4.97295
155	5.27682	4.25163
155.25	5.3676	3.85231
155.5	5.34295	4.24111
155.75	5.15346	4.37994
156	5.29499	4.75907
156.25	5.40172	3.81898
156.5	6.02266	5.10207
156.75	4.68308	5.06739
157	5.26097	4.22357
157.25	5.58499	5.00561
157.5	5.56887	4.84236
157.75	5.31008	3.73696
158	5.45537	3.68976
158.25	4.91769	4.5081
158.5	5.57539	4.31435
158.75	5.20375	4.17739
159	5.47084	4.49989
159.25	5.38928	3.89287
159.5	5.32508	4.58901
159.75	5.98202	4.67497
160	5.59606	4.51223
160.25	5.49057	4.40853
160.5	5.08504	4.56321
160.75	5.10918	4.56833
161	5.89118	4.23802
161.25	5.17637	4.48911
161.5	5.3926	4.78784
161.75	5.45054	5.19843
162	5.13456	4.93109
162.25	5.76467	5.20083
162.5	5.05403	4.89519
162.75	5.16522	4.76228
163	5.22216	3.60849
163.25	5.53728	4.31545
163.5	4.87655	3.84685
163.75	5.7043	4.4821
164	5.19151	4.01931
164.25	5.5931	4.66388
164.5	5.31347	4.24831
164.75	5.61001	4.83999
165	6.0921	4.14421
165.25	5.22516	4.03159
165.5	5.27615	3.98035
165.75	5.27388	4.63108
166	5.12389	4.52996
166.25	5.07596	4.01241
166.5	5.39356	3.60477
166.75	4.7769	4.18513
167	5.10905	4.65496
167.25	5.33201	4.42916
167.5	5.54395	3.84451
167.75	5.4287	4.33473
168	5.28853	3.98846
168.25	5.36	4.68221
168.5	5.50605	4.50332
168.75	5.58124	4.24353
169	5.4085	4.16104
169.25	5.21523	4.15482
169.5	5.11509	4.51222
169.75	5.69366	3.82727
170	5.55145	3.82359
170.25	5.05424	4.21372
170.5	4.99621	4.21375
170.75	5.57895	4.0259
171	4.75719	4.60055
171.25	4.92634	3.90556
171.5	5.12957	3.98383
171.75	4.958	3.98158
172	5.70454	3.81003
172.25	5.15476	3.8605
172.5	5.45288	4.03729
172.75	5.18148	3.86714
173	5.84233	4.37897
173.25	5.31011	4.13202
173.5	5.69624	4.16735
173.75	5.27591	4.04471
174	4.6244	3.97112
174.25	5.89322	4.14756
174.5	5.72691	4.42204
174.75	5.41043	4.43294
175	5.00055	4.152
175.25	4.93338	4.11125
175.5	4.90722	3.68363
175.75	5.45925	4.38046
176	5.26681	3.73239
176.25	5.41084	4.26037
176.5	5.01574	4.18779
176.75	5.55607	4.35663
177	5.2212	4.60064
177.25	5.21374	4.57968
177.5	5.19796	4.69586
177.75	4.89889	4.64202
178	5.19375	4.94071
178.25	5.21537	4.18185
178.5	5.00294	4.71326
178.75	5.13612	4.4272
179	5.14943	4.8905
179.25	5.32885	4.31534
179.5	5.39569	4.30117
179.75	5.11513	4.41703
180	4.50617	4.40246
180.25	4.45067	3.75221
180.5	4.8686	4.39321
180.75	5.03495	3.92951
181	5.22816	4.23309
181.25	5.5311	4.43155
181.5	5.10643	3.80329
181.75	5.68665	3.70868
182	5.06113	3.93621
182.25	5.00895	3.86166
182.5	5.5573	4.26983
182.75	4.92384	3.86731
183	5.60014	4.04788
183.25	5.12857	4.50604
183.5	5.356	3.82075
183.75	5.07767	4.03451
184	5.29531	4.37954
184.25	5.08561	3.92769
184.5	5.82041	4.04849
184.75	4.80347	4.25713
185	5.5497	4.27799
185.25	5.08937	3.98122
185.5	5.12287	4.3162
185.75	5.42216	4.49452
186	5.25441	4.32842
186.25	5.54166	4.72503
186.5	5.26809	4.49822
186.75	5.25909	3.86014
187	4.95976	4.3234
187.25	5.00166	3.86194
187.5	5.27217	3.90158
187.75	5.0821	4.20332
188	5.13313	4.11847
188.25	5.45996	4.10415
188.5	5.07424	4.14897
188.75	5.24078	4.54756
189	5.65511	4.22814
189.25	4.85828	3.85636
189.5	5.04239	4.10123
189.75	5.41638	4.52929
190	4.95097	4.08149
190.25	5.19733	4.41098
190.5	5.17911	4.46812
190.75	5.80606	4.06901
191	5.48456	4.20892
191.25	5.76426	4.09963
191.5	5.50654	4.19925
191.75	5.02595	4.3799
192	5.25669	4.05254
192.25	5.67681	4.32247
192.5	5.75053	4.34973
192.75	5.51176	4.11054
193	5.11593	4.44965
193.25	5.30562	4.42292
193.5	5.34707	4.31086
193.75	5.8864	3.85095
194	4.99765	3.87807
194.25	5.1838	3.60624
194.5	5.46367	4.02559
194.75	5.56657	4.53852
195	4.85793	4.02486
195.25	5.20306	4.4216
195.5	5.60848	4.21963
195.75	5.50505	3.98314
196	5.21734	3.88287
196.25	5.55301	4.30279
196.5	5.44987	4.12621
196.75	5.46756	4.09835
197	5.09042	3.9258
197.25	5.42536	3.68513
197.5	5.17834	3.91282
197.75	5.57648	3.80259
198	4.93102	4.05864
198.25	6.02783	4.17499
198.5	5.24157	4.1069
198.75	5.51811	3.56777
199	5.26265	4.41205
199.25	5.3598	4.15124
199.5	5.82291	3.84166
199.75	5.70098	3.69591
200	5.09166	3.85125
200.25	5.45513	3.86071
200.5	5.27967	4.17105
200.75	4.92574	3.86215
201	4.95626	4.51879
201.25	5.25588	4.16535
201.5	5.12982	3.86844
201.75	5.20932	3.61993
202	5.20412	3.73649
202.25	5.10291	4.02125
202.5	5.86161	4.45479
202.75	4.96235	3.7988
203	4.8436	3.83498
203.25	5.44413	4.28392
203.5	5.24126	3.86693
203.75	5.36672	4.1135
204	5.17021	3.8933
204.25	5.25486	4.13077
204.5	5.14281	4.39375
204.75	5.49975	4.19913
205	5.13139	3.89674
205.25	5.75952	4.26836
205.5	5.41631	3.68677
205.75	5.1906	4.364
206	5.11837	4.04373
206.25	5.49515	4.54163
206.5	5.24617	4.21522
206.75	5.24005	3.92207
207	5.39301	4.63906
207.25	5.48053	4.40053
207.5	5.84177	4.01036
207.75	5.01286	4.201
208	5.14148	4.18777
208.25	5.05026	4.36756
208.5	4.71876	4.0862
208.75	5.48341	4.52322
209	4.95502	4.3604
209.25	5.29548	4.31392
209.5	4.75763	3.83755
209.75	5.52111	4.43065
210	5.03873	4.40416
210.25	5.54648	4.46788
210.5	5.46596	4.43567
210.75	5.48973	3.52325
211	5.47376	3.92904
211.25	5.00779	3.97735
211.5	5.32161	3.64119
211.75	5.47901	3.89748
212	5.33045	3.69013
212.25	5.36223	4.15382
212.5	5.36386	4.18055
212.75	4.98917	4.13921
213	5.11103	3.77693
213.25	5.41786	3.58595
213.5	5.02405	4.15515
213.75	5.15697	4.14362
214	5.06499	4.22052
214.25	5.25385	5.01303
214.5	5.49715	4.40776
214.75	5.31665	3.79063
215	4.87661	4.74994
215.25	4.58823	4.20874
215.5	4.65793	4.26147
215.75	5.14857	3.86274
216	5.12214	3.83187
216.25	5.28475	3.97544
216.5	5.3577	4.34686
216.75	5.16462	4.67135
217	4.4784	4.01627
217.25	5.32281	3.66425
217.5	5.34779	4.56516
217.75	4.81463	4.08342
218	5.08514	4.09553
218.25	5.5851	4.10963
218.5	4.82686	3.98838
218.75	5.48974	3.98294
219	5.6118	4.0458
219.25	5.25358	4.3949
219.5	5.55531	4.42897
219.75	5.31891	4.07132
220	5.52618	3.73325
220.25	5.09223	3.92578
220.5	5.50381	3.65701
220.75	5.66984	3.91236
221	4.54368	3.60696
221.25	4.92739	3.65618
221.5	5.32366	3.78317
221.75	4.99446	3.72672
222	5.11311	4.05
222.25	4.77809	4.02722
222.5	5.3396	3.97824
222.75	5.49256	4.64004
223	5.4893	4.42273
223.25	5.16956	4.31629
223.5	4.47843	4.22759
223.75	5.17894	3.96473
224	5.17248	3.67645
224.25	5.32109	4.09062
224.5	5.85289	3.64782
224.75	5.06577	4.3762
225	4.66958	4.10959
225.25	5.19961	3.62547
225.5	5.16284	3.9467
225.75	5.22151	4.04221
226	4.71239	4.27554
226.25	4.92041	4.31919
226.5	5.12594	4.35998
226.75	4.64242	4.02375
227	4.71344	4.17597
227.25	5.07648	3.9057
227.5	5.02771	4.66012
227.75	5.36878	4.23495
228	4.82649	3.69266
228.25	5.2751	3.71111
228.5	5.34893	4.11219
228.75	5.42994	4.32115
229	4.89588	4.00576
229.25	4.99371	3.95177
229.5	4.93603	4.25527
229.75	4.90228	3.88676
230	5.34236	4.61999
230.25	5.60354	4.16069
230.5	4.71773	4.10182
230.75	4.97937	3.99615
231	5.21502	4.06231
231.25	6.34469	4.2546
231.5	5.07399	4.03683
231.75	5.21219	4.10837
232	5.45878	3.9506
232.25	4.79428	4.07621
232.5	5.14665	3.95592
232.75	5.66021	3.85276
233	5.35696	4.36049
233.25	5.30032	4.56219
233.5	4.56774	3.74375
233.75	5.07274	4.0733
234	4.95176	3.92392
234.25	5.19873	4.8755
234.5	5.41943	4.47798
234.75	5.51557	4.15117
235	4.75703	3.99858
235.25	4.99281	4.08455
235.5	5.12956	4.32026
235.75	4.99885	4.35324
236	5.06046	3.88473
236.25	4.84697	3.59639
236.5	4.3812	3.81634
236.75	4.97849	3.87209
237	4.57398	4.19042
237.25	5.24041	4.11897
237.5	4.79922	4.30803
237.75	4.61654	3.90781
238	4.92176	3.9268
238.25	4.40637	4.19821
238.5	5.03765	4.20731
238.75	4.80288	4.01006
239	5.10536	4.34376
239.25	5.07952	4.10972
239.5	4.47888	4.01769
239.75	5.03417	4.41659
240	5.05364	4.46622
240.25	5.02044	4.17041
240.5	4.66113	4.12404
240.75	4.934	3.90601
241	4.93536	4.01519
241.25	4.4311	4.04019
241.5	5.03915	3.87932
241.75	4.95067	4.03905
242	4.96564	4.11127
242.25	5.07552	3.83849
242.5	5.10608	4.37597
242.75	4.81438	4.51726
243	5.30763	4.2193
243.25	4.40698	4.03402
243.5	5.18177	4.01986
243.75	5.24703	4.38834
244	4.84256	4.00078
244.25	4.80173	3.73458
244.5	4.88437	3.94309
244.75	4.54179	4.03589
245	4.94636	4.34145
245.25	4.83787	4.20429
245.5	4.50249	3.8811
245.75	5.73615	3.98038
246	5.08523	3.93202
246.25	4.72096	3.6195
246.5	4.92461	3.89923
246.75	4.64145	4.1433
247	4.67616	4.18083
247.25	5.5443	4.01215
247.5	4.5616	3.74066
247.75	5.03912	3.86318
248	5.33671	3.49638
248.25	4.8872	3.96272
248.5	5.13016	3.69482
248.75	5.02033	3.5995
249	4.80216	4.08041
249.25	5.18747	4.06509
249.5	4.9052	3.72755
249.75	5.2534	3.71822
250	4.88597	4.19532
250.25	4.96527	3.70862
250.5	4.94873	3.86154

## Sheet: Extended Fig 5C
time (ps)	distance Zn-OH (Å)	distance Zn-His130 (Å)	distance Zn-Arg135(NH1) (Å)	distance Zn-Arg135(NH2) (Å)
0	1.79643	1.99177	2.12861	3.69928
1	1.79597	2.00058	2.12189	3.6966
2	1.79519	2.00915	2.1161	3.69531
3	1.79531	2.0167	2.1102	3.69438
4	1.79675	2.02309	2.10559	3.6936
5	1.79749	2.02739	2.1023	3.69324
6	1.79772	2.02911	2.10005	3.69419
7	1.79791	2.02978	2.09829	3.69412
8	1.79739	2.02974	2.09674	3.6921
9	1.79594	2.02829	2.09469	3.68884
10	1.79502	2.02554	2.09398	3.68473
11	1.79464	2.02145	2.09366	3.68173
12	1.79421	2.01695	2.09381	3.67919
13	1.79387	2.01214	2.09468	3.67624
14	1.79397	2.00855	2.09525	3.67431
15	1.79406	2.00519	2.09629	3.67226
16	1.79379	2.00187	2.09719	3.67133
17	1.79342	1.99911	2.09841	3.67022
18	1.79398	1.99698	2.09904	3.66864
19	1.79482	1.99646	2.1001	3.66648
20	1.79576	1.99697	2.09996	3.66362
21	1.7981	1.99787	2.09873	3.66133
22	1.80124	2.00106	2.09751	3.66006
23	1.8043	2.00632	2.09655	3.66049
24	1.80702	2.01235	2.09627	3.66204
25	1.80964	2.01842	2.09514	3.6648
26	1.81356	2.02409	2.09441	3.66767
27	1.81725	2.02942	2.09315	3.67048
28	1.82079	2.03429	2.09157	3.67317
29	1.82493	2.03812	2.08934	3.67549
30	1.82997	2.04049	2.08735	3.67847
31	1.83454	2.04199	2.08649	3.68186
32	1.83878	2.04264	2.08622	3.6865
33	1.84213	2.0419	2.08655	3.69155
34	1.84528	2.04093	2.08669	3.697
35	1.84718	2.03874	2.08713	3.70123
36	1.84835	2.03597	2.08826	3.70479
37	1.84956	2.03279	2.09012	3.70812
38	1.84962	2.0301	2.09261	3.71092
39	1.84956	2.02749	2.09644	3.71403
40	1.84906	2.02433	2.09991	3.71643
41	1.84782	2.02112	2.10347	3.71962
42	1.84563	2.01924	2.10664	3.72385
43	1.84294	2.01757	2.11014	3.72882
44	1.83917	2.01634	2.11367	3.73523
45	1.83506	2.01501	2.1181	3.74265
46	1.83093	2.01315	2.12203	3.74975
47	1.82662	2.01072	2.12529	3.75617
48	1.82218	2.00897	2.12711	3.76243
49	1.81695	2.00824	2.12827	3.76955
50	1.81056	2.00683	2.12839	3.77868
51	1.80345	2.00507	2.12708	3.78958
52	1.79646	2.00244	2.12506	3.8012
53	1.78904	1.99948	2.12243	3.81282
54	1.78191	1.99649	2.11926	3.82343
55	1.77507	1.99347	2.11699	3.83317
56	1.7696	1.99012	2.11429	3.84078
57	1.76495	1.98618	2.1113	3.84619
58	1.76059	1.98136	2.1092	3.85079
59	1.75712	1.97726	2.10737	3.85458
60	1.75425	1.97366	2.10549	3.85783
61	1.75245	1.97103	2.10487	3.86008
62	1.75051	1.96859	2.10585	3.86155
63	1.75021	1.96699	2.10743	3.86112
64	1.75136	1.96516	2.11059	3.86005
65	1.75358	1.96278	2.11511	3.85676
66	1.75702	1.95995	2.11889	3.85232
67	1.76158	1.95717	2.12189	3.84682
68	1.76737	1.95382	2.12344	3.84125
69	1.7738	1.9496	2.12419	3.83534
70	1.78016	1.94461	2.12563	3.83034
71	1.78665	1.93925	2.12605	3.82463
72	1.79257	1.93463	2.12662	3.81792
73	1.79845	1.92889	2.12665	3.81161
74	1.80329	1.92408	2.12655	3.80576
75	1.80866	1.91903	2.12767	3.79926
76	1.81398	1.91498	2.12907	3.79292
77	1.81885	1.91128	2.1303	3.78763
78	1.82396	1.90848	2.13134	3.78312
79	1.8286	1.9073	2.13127	3.77891
80	1.83337	1.9075	2.1311	3.77438
81	1.83777	1.90934	2.13079	3.77105
82	1.84259	1.91317	2.13001	3.76762
83	1.84591	1.91892	2.12955	3.76455
84	1.84869	1.92522	2.13044	3.76031
85	1.85116	1.93144	2.13112	3.75517
86	1.85251	1.93793	2.13194	3.74918
87	1.85449	1.94504	2.13252	3.74269
88	1.85631	1.95212	2.13224	3.73728
89	1.85744	1.95905	2.13093	3.73295
90	1.85819	1.96592	2.12951	3.72844
91	1.8592	1.97236	2.12846	3.72405
92	1.85846	1.97645	2.12719	3.71908
93	1.85699	1.98011	2.12585	3.71325
94	1.85442	1.98266	2.12583	3.70726
95	1.85105	1.98338	2.1264	3.70098
96	1.84689	1.98284	2.12594	3.69532
97	1.84269	1.98066	2.12469	3.69102
98	1.83833	1.97771	2.12392	3.68701
99	1.83398	1.97473	2.12255	3.68345
100	1.82873	1.97272	2.12053	3.68025
101	1.82262	1.9716	2.11771	3.67704
102	1.81499	1.97143	2.11476	3.67378
103	1.80707	1.97142	2.1109	3.67006
104	1.79918	1.97216	2.10756	3.66576
105	1.79193	1.973	2.10331	3.66223
106	1.78547	1.97566	2.09869	3.66044
107	1.77952	1.97892	2.09385	3.66116
108	1.77432	1.98392	2.08822	3.66209
109	1.7694	1.98972	2.08251	3.66345
110	1.76471	1.99676	2.0779	3.66556
111	1.76042	2.00466	2.07264	3.66636
112	1.75671	2.01268	2.06779	3.66675
113	1.75334	2.02016	2.06382	3.6654
114	1.75096	2.0281	2.06032	3.66269
115	1.74937	2.03612	2.05797	3.66015
116	1.74937	2.04245	2.05615	3.65859
117	1.75188	2.04764	2.0548	3.65784
118	1.75466	2.05187	2.05344	3.65813
119	1.75868	2.05424	2.05334	3.65878
120	1.76374	2.05564	2.05538	3.65998
121	1.76931	2.05671	2.05869	3.66027
122	1.77587	2.0564	2.06385	3.66094
123	1.78279	2.05537	2.07026	3.66242
124	1.78973	2.05474	2.0765	3.66424
125	1.79796	2.05433	2.082	3.66639
126	1.8053	2.05412	2.0879	3.66844
127	1.81249	2.05405	2.0943	3.67004
128	1.81856	2.05508	2.10143	3.67156
129	1.82443	2.05632	2.10749	3.67226
130	1.82954	2.05829	2.11374	3.67096
131	1.83393	2.06023	2.12175	3.66867
132	1.83763	2.06155	2.13034	3.66547
133	1.84074	2.06233	2.13819	3.66025
134	1.8432	2.06229	2.14496	3.65625
135	1.84475	2.0626	2.1511	3.6522
136	1.84503	2.06167	2.15609	3.64866
137	1.84447	2.0594	2.16051	3.64625
138	1.84269	2.0562	2.1638	3.64399
139	1.83989	2.05126	2.16769	3.63993
140	1.83674	2.0449	2.17278	3.63495
141	1.83387	2.03773	2.17698	3.62983
142	1.83171	2.0301	2.17961	3.62612
143	1.82934	2.02239	2.18287	3.62338
144	1.82708	2.01545	2.18517	3.62168
145	1.82405	2.0088	2.18677	3.62018
146	1.81971	2.00295	2.18896	3.61964
147	1.81462	1.99862	2.1912	3.61995
148	1.8087	1.99708	2.19296	3.62009
149	1.80273	1.99588	2.19607	3.61958
150	1.79574	1.99554	2.19901	3.61793
151	1.789	1.99574	2.20197	3.61585
152	1.78263	1.99606	2.20558	3.61361
153	1.77692	1.99705	2.20954	3.61226
154	1.77117	1.9979	2.21275	3.61206
155	1.76481	1.99923	2.2148	3.6129
156	1.75962	1.99944	2.2153	3.61443
157	1.75497	1.99772	2.21643	3.61546
158	1.75142	1.99506	2.21764	3.61582
159	1.74835	1.99045	2.21776	3.61523
160	1.74628	1.98438	2.21631	3.61437
161	1.74514	1.9775	2.21445	3.61433
162	1.74473	1.97045	2.21148	3.61442
163	1.74551	1.96219	2.20717	3.61484
164	1.74673	1.95408	2.20161	3.61676
165	1.74827	1.94722	2.19579	3.61981
166	1.75001	1.94215	2.19059	3.62276
167	1.7519	1.93834	2.18568	3.62505
168	1.75445	1.93602	2.18051	3.6258
169	1.75812	1.93528	2.17602	3.62652
170	1.76274	1.93651	2.17155	3.62788
171	1.76931	1.93806	2.16721	3.62958
172	1.77581	1.94094	2.16283	3.63075
173	1.7817	1.944	2.15932	3.63166
174	1.78684	1.94792	2.15601	3.63244
175	1.79236	1.95163	2.15302	3.63321
176	1.79789	1.95629	2.1501	3.63345
177	1.80325	1.96103	2.14756	3.63349
178	1.80964	1.96443	2.14475	3.63214
179	1.81581	1.96664	2.14277	3.63111
180	1.82123	1.96627	2.14079	3.63039
181	1.82512	1.96395	2.13868	3.63078
182	1.82894	1.95985	2.1358	3.63109
183	1.83244	1.95343	2.13278	3.63267
184	1.83514	1.94562	2.12912	3.6351
185	1.83694	1.93807	2.12553	3.63755
186	1.83832	1.93219	2.12283	3.63915
187	1.83944	1.92595	2.12139	3.64017
188	1.8395	1.92028	2.1197	3.64109
189	1.83899	1.91589	2.11815	3.64181
190	1.83754	1.91388	2.11577	3.64237
191	1.83528	1.91349	2.11434	3.64279
192	1.83331	1.91587	2.11311	3.64258
193	1.83097	1.91978	2.1132	3.64208
194	1.82771	1.92658	2.11311	3.64047
195	1.82402	1.93496	2.11266	3.6389
196	1.82143	1.94469	2.11222	3.63699
197	1.81894	1.95404	2.11241	3.6345
198	1.81589	1.96378	2.11264	3.63115
199	1.8115	1.97237	2.11292	3.62804
200	1.80606	1.98074	2.11272	3.62555
201	1.80035	1.98839	2.11194	3.62263
202	1.79466	1.99435	2.11174	3.62059
203	1.78976	1.99816	2.11305	3.61864
204	1.78499	1.99931	2.11513	3.6171
205	1.78084	1.99781	2.11709	3.61473
206	1.77776	1.99478	2.11855	3.6121
207	1.77533	1.98964	2.12024	3.60906
208	1.77233	1.98329	2.12329	3.60602
209	1.76966	1.97642	2.12592	3.60288
210	1.76724	1.97127	2.12817	3.6004
211	1.76639	1.96577	2.13179	3.59952
212	1.76723	1.96156	2.13457	3.60031
213	1.7692	1.95709	2.13834	3.6021
214	1.77216	1.95413	2.14356	3.60405
215	1.77527	1.95295	2.14912	3.60761
216	1.77789	1.95299	2.15472	3.61138
217	1.78019	1.95448	2.16019	3.61536
218	1.78252	1.95721	2.16547	3.62023
219	1.7855	1.96039	2.1711	3.62582
220	1.78903	1.96472	2.17656	3.63122
221	1.7925	1.96958	2.18324	3.63691
222	1.79628	1.97439	2.18962	3.64226
223	1.79995	1.98008	2.19645	3.64698
224	1.80318	1.98545	2.20311	3.65059
225	1.80675	1.99007	2.20917	3.65189
226	1.80977	1.99468	2.2149	3.65178
227	1.81202	1.99881	2.21969	3.65015
228	1.81454	2.00302	2.22318	3.64773
229	1.81705	2.00754	2.22628	3.64539
230	1.81925	2.01101	2.2294	3.64268
231	1.82117	2.01353	2.2334	3.63993
232	1.82257	2.01579	2.23823	3.63663
233	1.82352	2.01799	2.2433	3.63302
234	1.82467	2.02074	2.24786	3.62858
235	1.82619	2.02404	2.25119	3.6227
236	1.8272	2.02677	2.2544	3.61707
237	1.82821	2.02829	2.25737	3.61191
238	1.82901	2.02941	2.25996	3.60811
239	1.83027	2.02955	2.26359	3.60559
240	1.83129	2.02855	2.26793	3.60455
241	1.83282	2.02627	2.27172	3.60416
242	1.83384	2.02298	2.27546	3.60321
243	1.83462	2.0196	2.27939	3.59977
244	1.83468	2.01568	2.28262	3.59488
245	1.83414	2.01128	2.28504	3.58957
246	1.83279	2.00558	2.28594	3.58592
247	1.83267	1.99951	2.28488	3.58191
248	1.83247	1.99421	2.28185	3.57835
249	1.83123	1.98884	2.2766	3.57567
250	1.82968	1.98518	2.26969	3.57217
251	1.82744	1.98319	2.26188	3.56749
252	1.82479	1.98341	2.25323	3.56196
253	1.8223	1.9853	2.24422	3.55513
254	1.82064	1.98883	2.235	3.54824
255	1.81893	1.99363	2.22483	3.54183
256	1.81653	2.00081	2.21415	3.53731
257	1.81301	2.00936	2.20343	3.53497
258	1.81013	2.01781	2.1929	3.53418
259	1.80695	2.0264	2.18273	3.53463
260	1.80417	2.03625	2.17311	3.53611
261	1.80105	2.04636	2.16342	3.53751
262	1.79797	2.05514	2.15471	3.53722
263	1.79587	2.06257	2.14668	3.53785
264	1.79415	2.06738	2.13963	3.53878
265	1.79235	2.07036	2.13229	3.5407
266	1.7897	2.07175	2.12522	3.54272
267	1.78689	2.07173	2.11868	3.54499
268	1.78429	2.06885	2.11308	3.54703
269	1.78199	2.06618	2.1081	3.54885
270	1.78072	2.06116	2.10427	3.54965
271	1.78007	2.05586	2.10196	3.5474
272	1.78021	2.04935	2.09996	3.54353
273	1.78023	2.04247	2.0986	3.54009
274	1.7808	2.0371	2.09721	3.53624
275	1.78081	2.0317	2.09632	3.53236
276	1.78194	2.02776	2.09541	3.52935
277	1.7829	2.02503	2.09502	3.5287
278	1.78439	2.02274	2.09531	3.52878
279	1.78661	2.02097	2.09656	3.52904
280	1.78861	2.02033	2.09959	3.52963
281	1.79079	2.02028	2.10152	3.52875
282	1.7931	2.02032	2.10407	3.52842
283	1.79584	2.02079	2.10654	3.52882
284	1.79786	2.02075	2.10827	3.52967
285	1.79992	2.01936	2.10927	3.53119
286	1.80384	2.01722	2.11112	3.5338
287	1.80694	2.01419	2.11244	3.53722
288	1.81041	2.01124	2.11412	3.54042
289	1.81327	2.00757	2.11559	3.54313
290	1.81555	2.00254	2.11777	3.54495
291	1.81761	1.99848	2.11799	3.54575
292	1.81989	1.99504	2.11758	3.54641
293	1.82119	1.99346	2.11583	3.54612
294	1.82194	1.99173	2.1134	3.54603
295	1.82171	1.98983	2.11131	3.54681
296	1.82113	1.98873	2.11007	3.54933
297	1.81929	1.98824	2.1103	3.55217
298	1.81675	1.98859	2.1117	3.5553
299	1.81391	1.98888	2.11435	3.55741
300	1.81029	1.9896	2.11851	3.55754
301	1.80656	1.98969	2.12283	3.55795
302	1.8026	1.98913	2.12774	3.55882
303	1.79877	1.98857	2.13362	3.5602
304	1.79561	1.98751	2.13962	3.56195
305	1.79295	1.98568	2.14697	3.56536
306	1.79049	1.98295	2.15443	3.56922
307	1.78817	1.97952	2.16277	3.57244
308	1.7849	1.97614	2.17073	3.57569
309	1.78224	1.97177	2.17796	3.57732
310	1.7799	1.96699	2.18472	3.57943
311	1.77914	1.96088	2.19104	3.58089
312	1.77867	1.95523	2.19621	3.58278
313	1.7786	1.94977	2.20059	3.58602
314	1.77896	1.94328	2.20502	3.58893
315	1.77976	1.93634	2.2087	3.594
316	1.7807	1.92952	2.21211	3.59923
317	1.7804	1.9226	2.21498	3.60402
318	1.78096	1.91594	2.21641	3.60803
319	1.78151	1.90919	2.21757	3.61123
320	1.78235	1.90403	2.21756	3.61395
321	1.78305	1.89964	2.21624	3.61681
322	1.78411	1.896	2.21344	3.61918
323	1.78534	1.89365	2.21095	3.62183
324	1.78696	1.89235	2.20725	3.6228
325	1.78848	1.89345	2.20268	3.623
326	1.79075	1.89605	2.19763	3.62188
327	1.79224	1.89906	2.19193	3.61968
328	1.79432	1.90284	2.18633	3.61681
329	1.79623	1.90735	2.17931	3.61229
330	1.79743	1.91259	2.17285	3.60578
331	1.79911	1.9184	2.16756	3.59991
332	1.80015	1.9244	2.16207	3.59387
333	1.80096	1.9312	2.1566	3.58795
334	1.80299	1.93763	2.15098	3.5818
335	1.80561	1.94494	2.14516	3.57626
336	1.8096	1.95074	2.13831	3.5697
337	1.81397	1.95517	2.13067	3.56259
338	1.81814	1.95917	2.12426	3.55537
339	1.82281	1.96188	2.11747	3.54799
340	1.82685	1.96327	2.11141	3.54217
341	1.83139	1.96345	2.10669	3.53679
342	1.83562	1.962	2.10197	3.53278
343	1.83917	1.95976	2.09927	3.52971
344	1.84302	1.95676	2.09547	3.52828
345	1.84605	1.95348	2.09112	3.5274
346	1.84869	1.94992	2.08631	3.52715
347	1.85115	1.94628	2.08221	3.52754
348	1.85354	1.94301	2.07774	3.52882
349	1.85483	1.93865	2.07255	3.53048
350	1.85568	1.93436	2.06522	3.53277
351	1.85649	1.93053	2.05775	3.53715
352	1.85596	1.92788	2.05055	3.54275
353	1.85497	1.92621	2.04392	3.54971
354	1.85421	1.92622	2.03696	3.55872
355	1.85228	1.9276	2.03072	3.5683
356	1.84991	1.92981	2.02376	3.57687
357	1.84677	1.93337	2.01832	3.58497
358	1.84381	1.93827	2.0138	3.59223
359	1.84112	1.94448	2.01134	3.59935
360	1.83819	1.9515	2.00952	3.60689
361	1.83519	1.95867	2.00962	3.6149
362	1.83159	1.96655	2.01139	3.62401
363	1.82668	1.97418	2.0144	3.63188
364	1.82102	1.98115	2.01741	3.63894
365	1.81446	1.98768	2.02179	3.64445
366	1.80744	1.99389	2.02689	3.64849
367	1.79998	1.99896	2.03281	3.64969
368	1.79251	2.00377	2.039	3.64896
369	1.78625	2.00795	2.04575	3.64686
370	1.78148	2.01079	2.05331	3.64449
371	1.77784	2.01305	2.06076	3.6421
372	1.77462	2.0142	2.06776	3.63999
373	1.7709	2.01452	2.07487	3.63678
374	1.76758	2.01522	2.08165	3.63208
375	1.76508	2.01645	2.08762	3.62724
376	1.76387	2.0181	2.09234	3.62088
377	1.76422	2.01892	2.0962	3.61289
378	1.76537	2.01968	2.09875	3.60445
379	1.76683	2.0209	2.09997	3.59671
380	1.76904	2.02197	2.10084	3.58994
381	1.77203	2.02318	2.09985	3.58546
382	1.77684	2.02378	2.09918	3.58157
383	1.78169	2.0247	2.09867	3.5777
384	1.78612	2.02619	2.09795	3.57413
385	1.79117	2.02831	2.09763	3.57108
386	1.79704	2.03002	2.09679	3.56744
387	1.80361	2.03157	2.09649	3.56255
388	1.81101	2.03267	2.09629	3.55793
389	1.818	2.03412	2.09725	3.55507
390	1.82459	2.03495	2.09894	3.55389
391	1.83277	2.03551	2.10197	3.55372
392	1.83959	2.03711	2.10524	3.55435
393	1.84639	2.03803	2.10857	3.55482
394	1.85246	2.03839	2.11234	3.55452
395	1.85828	2.03757	2.11575	3.55417
396	1.86394	2.03583	2.11902	3.5541
397	1.86845	2.03314	2.12152	3.55331
398	1.87288	2.02982	2.124	3.55313
399	1.87638	2.02748	2.12552	3.55357
400	1.87929	2.0248	2.12723	3.5546
401	1.88129	2.02329	2.12992	3.55741
402	1.88238	2.02188	2.13206	3.55995
403	1.88417	2.02162	2.13373	3.5625
404	1.8847	2.02183	2.13463	3.56417
405	1.88421	2.02272	2.13551	3.56448
406	1.88311	2.02355	2.13686	3.56472
407	1.88142	2.0262	2.13784	3.5643
408	1.88017	2.02916	2.13891	3.5634
409	1.87877	2.03378	2.1401	3.56266
410	1.8778	2.04029	2.14191	3.5619
411	1.87721	2.04753	2.14376	3.56072
412	1.87573	2.05528	2.14552	3.55802
413	1.87254	2.06344	2.14732	3.55417
414	1.86824	2.07047	2.14886	3.54709
415	1.86343	2.07507	2.15007	3.53879
416	1.85789	2.07712	2.15056	3.52902
417	1.85175	2.07789	2.15013	3.51961
418	1.84609	2.07709	2.14862	3.50986
419	1.84011	2.07442	2.14827	3.50091
420	1.8339	2.0692	2.14904	3.49354
421	1.82798	2.06252	2.1508	3.48728
422	1.82264	2.0548	2.15229	3.48194
423	1.81747	2.0474	2.15321	3.47635
424	1.8112	2.03977	2.15347	3.47062
425	1.80455	2.03236	2.15253	3.46573
426	1.79931	2.02425	2.15158	3.46236
427	1.79557	2.01674	2.15022	3.46111
428	1.79221	2.01028	2.14841	3.46127
429	1.79047	2.00346	2.14674	3.46268
430	1.78966	1.99798	2.14547	3.46492
431	1.78901	1.9934	2.14405	3.46613
432	1.78804	1.98973	2.1419	3.46572
433	1.78664	1.98682	2.13988	3.4638
434	1.78671	1.98391	2.13827	3.46058
435	1.78721	1.98116	2.13664	3.45638
436	1.78887	1.9785	2.13578	3.45324
437	1.79072	1.97577	2.13498	3.45056
438	1.79232	1.97345	2.13506	3.44809
439	1.7944	1.96944	2.13509	3.4458
440	1.79645	1.96514	2.13635	3.44256
441	1.79879	1.9597	2.13813	3.43908
442	1.80146	1.95375	2.13971	3.43414
443	1.80454	1.94798	2.14155	3.42832
444	1.80827	1.94209	2.14367	3.4226
445	1.81299	1.93543	2.14542	3.41749
446	1.81815	1.93009	2.14689	3.41267
447	1.82389	1.92545	2.14961	3.40767
448	1.82904	1.92204	2.15254	3.40217
449	1.83344	1.91974	2.15636	3.39624
450	1.83787	1.91845	2.15998	3.39031
451	1.84241	1.91844	2.16414	3.38285
452	1.84776	1.91888	2.16811	3.37443
453	1.85325	1.91998	2.17062	3.36548
454	1.85975	1.92182	2.17225	3.35619
455	1.86603	1.92423	2.17301	3.34661
456	1.87211	1.92766	2.17395	3.33876
457	1.87817	1.93121	2.17511	3.3316
458	1.88278	1.93487	2.17675	3.32393
459	1.8859	1.93841	2.17751	3.31621
460	1.88737	1.94096	2.17755	3.30904
461	1.88925	1.94071	2.17662	3.30226
462	1.89087	1.93824	2.17512	3.29573
463	1.89142	1.93456	2.17279	3.29074
464	1.891	1.92931	2.17016	3.28596
465	1.89058	1.92245	2.16678	3.28255
466	1.88895	1.91365	2.16136	3.27895
467	1.88622	1.90524	2.15563	3.27499
468	1.88171	1.89736	2.15034	3.27035
469	1.8764	1.89083	2.1456	3.26459
470	1.8704	1.88521	2.14039	3.25639
471	1.86436	1.88138	2.13526	3.24707
472	1.85846	1.87935	2.13062	3.2365
473	1.85296	1.87901	2.12507	3.22601
474	1.84632	1.88061	2.11883	3.21433
475	1.83866	1.88328	2.11273	3.20224
476	1.83089	1.88825	2.10756	3.18937
477	1.8228	1.89574	2.10226	3.17643
478	1.81554	1.90485	2.09864	3.16332
479	1.80852	1.91464	2.09634	3.15069
480	1.80173	1.92544	2.0942	3.13725
481	1.79594	1.93618	2.09226	3.12396
482	1.79101	1.94773	2.09131	3.11163
483	1.78644	1.95864	2.09032	3.10018
484	1.78165	1.96865	2.08848	3.08968
485	1.77716	1.97857	2.08591	3.08077
486	1.77458	1.98785	2.08438	3.0741
487	1.77247	1.99649	2.08355	3.0686
488	1.77139	2.004	2.08278	3.06384
489	1.7711	2.01082	2.08265	3.05964
490	1.77245	2.01578	2.08284	3.05463
491	1.7754	2.0191	2.08333	3.04895
492	1.77925	2.02262	2.08366	3.04303
493	1.78233	2.02637	2.0833	3.03758
494	1.78592	2.03047	2.08293	3.03253
495	1.79049	2.03513	2.08194	3.02748
496	1.79497	2.04017	2.08054	3.02203
497	1.79985	2.04561	2.07921	3.01708
498	1.80606	2.05012	2.07831	3.00991
499	1.81215	2.05389	2.07788	3.00257
500	1.81807	2.05674	2.07711	2.99428
501	1.82367	2.05765	2.07511	2.9863
502	1.82864	2.05819	2.07173	2.97873
503	1.83341	2.05747	2.06855	2.97185
504	1.83787	2.0581	2.06564	2.96577
505	1.84142	2.05888	2.06343	2.96098
506	1.84506	2.05942	2.06204	2.95737
507	1.84811	2.06141	2.06136	2.95268
508	1.85057	2.06509	2.06107	2.94809
509	1.85104	2.06945	2.0615	2.94355
510	1.85011	2.07472	2.06251	2.93941
511	1.84831	2.08022	2.06472	2.93794
512	1.84649	2.08524	2.06792	2.93822
513	1.84475	2.09214	2.07205	2.93951
514	1.84316	2.09873	2.07658	2.94201
515	1.84136	2.1046	2.082	2.94561
516	1.84026	2.11065	2.08817	2.94846
517	1.83922	2.11565	2.09359	2.95065
518	1.83682	2.12019	2.0989	2.95198
519	1.83354	2.12325	2.10412	2.95215
520	1.83	2.12544	2.1105	2.95182
521	1.82698	2.12569	2.11716	2.95158
522	1.82506	2.12316	2.12329	2.95088
523	1.8234	2.11904	2.12795	2.94987
524	1.82148	2.11233	2.13106	2.94883
525	1.81985	2.10295	2.13391	2.94808
526	1.81782	2.09187	2.13593	2.94747
527	1.81542	2.08041	2.1372	2.94597
528	1.81269	2.0672	2.13806	2.94459
529	1.81077	2.05398	2.13862	2.94168
530	1.81074	2.04151	2.13877	2.93853
531	1.81084	2.03067	2.13952	2.93485
532	1.81074	2.02089	2.13952	2.92941
533	1.81166	2.01423	2.13868	2.92397
534	1.81141	2.00982	2.13808	2.91882
535	1.81173	2.00846	2.13685	2.91315
536	1.81135	2.00922	2.1357	2.90706
537	1.81081	2.01153	2.1343	2.89967
538	1.81085	2.01598	2.13253	2.89285
539	1.81148	2.02264	2.13058	2.88611
540	1.81242	2.02981	2.12983	2.8799
541	1.81355	2.03693	2.13023	2.87296
542	1.81504	2.04344	2.13112	2.86593
543	1.81647	2.04954	2.13222	2.85839
544	1.81727	2.05447	2.13279	2.85089
545	1.81816	2.05811	2.13276	2.84241
546	1.81874	2.06034	2.13306	2.83227
547	1.81977	2.06059	2.13493	2.82166
548	1.82117	2.05816	2.13816	2.8101
549	1.82309	2.05233	2.14115	2.79796
550	1.82558	2.04287	2.14443	2.78621
551	1.82836	2.03222	2.14746	2.77461
552	1.83107	2.01949	2.15035	2.76424
553	1.83277	2.00586	2.15321	2.75425
554	1.8348	1.99238	2.15514	2.74541
555	1.83597	1.97902	2.15643	2.73718
556	1.8371	1.96591	2.15685	2.72987
557	1.83813	1.95415	2.15678	2.72274
558	1.84018	1.94341	2.15546	2.71681
559	1.84261	1.9353	2.15354	2.71136
560	1.8441	1.92891	2.15155	2.70612
561	1.84557	1.92451	2.15008	2.70181
562	1.8478	1.92305	2.14828	2.69819
563	1.84972	1.923	2.14656	2.69484
564	1.85167	1.92424	2.14448	2.69235
565	1.85343	1.92739	2.14225	2.6898
566	1.85421	1.93196	2.14101	2.68628
567	1.85382	1.93684	2.14027	2.68217
568	1.85261	1.94155	2.14045	2.67824
569	1.8501	1.94668	2.14189	2.67446
570	1.84767	1.95175	2.14416	2.67064
571	1.84468	1.95683	2.14679	2.66709
572	1.84126	1.96084	2.14859	2.66395
573	1.83731	1.96406	2.15011	2.6603
574	1.83302	1.96604	2.15202	2.65588
575	1.82847	1.96757	2.15304	2.65053
576	1.82496	1.96825	2.15455	2.64435
577	1.82104	1.96848	2.15677	2.63789
578	1.81812	1.96797	2.16046	2.63209
579	1.81438	1.96763	2.16512	2.62694
580	1.81209	1.96697	2.16899	2.62267
581	1.81028	1.96599	2.17097	2.61845
582	1.80917	1.96456	2.1715	2.61348
583	1.80904	1.96275	2.17132	2.60807
584	1.80885	1.96111	2.17044	2.60283
585	1.80902	1.95946	2.16869	2.59779
586	1.80968	1.95717	2.1659	2.592
587	1.81091	1.95558	2.16329	2.58495
588	1.81298	1.95356	2.15982	2.57866
589	1.81509	1.95104	2.15623	2.5725
590	1.81734	1.94917	2.15358	2.56653
591	1.82039	1.94683	2.15023	2.55958
592	1.82465	1.94513	2.14637	2.55162
593	1.82909	1.94294	2.14036	2.54175
594	1.83315	1.94126	2.13347	2.52992
595	1.83734	1.94064	2.12577	2.51759
596	1.84197	1.93994	2.11758	2.50526
597	1.84651	1.9404	2.11047	2.49428
598	1.85184	1.94171	2.10293	2.48538
599	1.85743	1.94367	2.09561	2.47752
600	1.8626	1.94605	2.08862	2.47053
601	1.86602	1.94976	2.08257	2.46448
602	1.86901	1.95511	2.0762	2.45736
603	1.87151	1.96139	2.06976	2.44956
604	1.87328	1.96906	2.0632	2.44172
605	1.87381	1.97677	2.0587	2.43449
606	1.87393	1.98384	2.0558	2.42765
607	1.87312	1.99114	2.05451	2.42176
608	1.87112	1.99809	2.05465	2.41578
609	1.8695	2.00371	2.05691	2.40998
610	1.86799	2.00901	2.05947	2.40246
611	1.8663	2.01373	2.06183	2.39392
612	1.86473	2.01707	2.06392	2.38596
613	1.86373	2.0194	2.06677	2.37637
614	1.8626	2.02075	2.07036	2.36666
615	1.862	2.0222	2.07451	2.35646
616	1.86183	2.02379	2.07898	2.34574
617	1.86052	2.02501	2.08374	2.33475
618	1.85997	2.0264	2.0877	2.32241
619	1.85975	2.02847	2.09099	2.3096
620	1.85966	2.03188	2.09535	2.29682
621	1.85895	2.03618	2.09897	2.28447
622	1.85861	2.04021	2.10123	2.27348
623	1.85812	2.04372	2.1029	2.26205
624	1.85743	2.048	2.10438	2.25056
625	1.8565	2.05302	2.10629	2.23875
626	1.85625	2.05805	2.10932	2.22725
627	1.85616	2.06265	2.11358	2.21573
628	1.85623	2.06724	2.1178	2.20344
629	1.85593	2.07104	2.12207	2.19216
630	1.85615	2.07427	2.12538	2.18097
631	1.85689	2.0772	2.1291	2.17096
632	1.85723	2.07916	2.13309	2.16252
633	1.85775	2.07998	2.13728	2.1544
634	1.85821	2.08061	2.14259	2.14681
635	1.85844	2.08058	2.14957	2.13918
636	1.85935	2.07966	2.15731	2.13173
637	1.86022	2.07892	2.16597	2.12401
638	1.86093	2.07869	2.17491	2.11567
639	1.86213	2.07972	2.18403	2.10778
640	1.8626	2.08063	2.1924	2.10026
641	1.86281	2.08215	2.19872	2.09336
642	1.86407	2.08489	2.2049	2.08666
643	1.86579	2.08953	2.21098	2.0786
644	1.86834	2.09481	2.21749	2.07018
645	1.8712	2.10189	2.22492	2.06085
646	1.87457	2.10992	2.23269	2.05154
647	1.87842	2.11911	2.23912	2.04191
648	1.88254	2.12885	2.24425	2.0318
649	1.88626	2.13937	2.24778	2.02307
650	1.88926	2.14989	2.25008	2.01629
651	1.8919	2.15905	2.25298	2.01077
652	1.89484	2.16689	2.25575	2.00446
653	1.89685	2.1741	2.25846	1.99948
654	1.89882	2.17979	2.26103	1.99486
655	1.9007	2.18421	2.26424	1.99157
656	1.90214	2.18637	2.26823	1.98964
657	1.90343	2.18686	2.27036	1.98902
658	1.90359	2.18556	2.2709	1.98926
659	1.90324	2.184	2.27139	1.98958
660	1.90213	2.1817	2.2737	1.99054
661	1.90146	2.17949	2.27604	1.99282
662	1.90074	2.17775	2.2792	1.99394
663	1.90101	2.17609	2.2834	1.9951
664	1.90179	2.17475	2.28772	1.99579
665	1.90221	2.17353	2.29232	1.99649
666	1.90188	2.17427	2.29757	1.99545
667	1.9005	2.17519	2.30168	1.9943
668	1.89839	2.1765	2.30592	1.99358
669	1.89511	2.178	2.31149	1.99246
670	1.89109	2.18091	2.31668	1.99101
671	1.88689	2.18486	2.32199	1.99018
672	1.88303	2.18765	2.3273	1.99043
673	1.879	2.19023	2.33316	1.98975
674	1.87543	2.19131	2.3391	1.9893
675	1.87061	2.19154	2.34557	1.98948
676	1.86572	2.19057	2.3507	1.99048
677	1.86083	2.18734	2.35466	1.9924
678	1.85717	2.18165	2.35842	1.99549
679	1.85261	2.17418	2.3618	1.99901
680	1.84933	2.16546	2.36485	2.00289
681	1.84755	2.15599	2.36736	2.00631
682	1.84585	2.14532	2.37067	2.00996
683	1.84375	2.13636	2.37431	2.01223
684	1.84109	2.12744	2.37849	2.01438
685	1.83843	2.11795	2.38252	2.01666
686	1.83631	2.10894	2.38577	2.01825
687	1.83474	2.10104	2.38821	2.01937
688	1.83419	2.09491	2.39228	2.02211
689	1.83326	2.08991	2.39595	2.02465
690	1.83406	2.08575	2.40063	2.02687
691	1.83577	2.08199	2.4059	2.02928
692	1.83728	2.07836	2.41208	2.0317
693	1.83839	2.07487	2.41803	2.03387
694	1.83956	2.07031	2.42349	2.03542
695	1.84032	2.06589	2.4283	2.03627
696	1.84143	2.06077	2.43258	2.03641
697	1.84241	2.05526	2.4359	2.03569
698	1.8449	2.04863	2.4382	2.03386
699	1.84793	2.04203	2.43966	2.03039
700	1.85097	2.03509	2.4401	2.02617
701	1.85367	2.02658	2.43993	2.0218
702	1.8564	2.01764	2.43871	2.01558
703	1.85803	2.00783	2.43777	2.00988
704	1.85952	1.99736	2.43673	2.00376
705	1.86089	1.98689	2.43647	1.99849
706	1.86254	1.97675	2.43649	1.99477
707	1.86428	1.96693	2.43553	1.99223
708	1.86655	1.95809	2.43514	1.99083
709	1.86897	1.95013	2.4348	1.98977
710	1.86953	1.94285	2.43425	1.99003
711	1.86868	1.93756	2.43414	1.99121
712	1.86696	1.93298	2.43469	1.99334
713	1.86445	1.92926	2.43675	1.99619
714	1.86302	1.92591	2.44015	1.99855
715	1.86266	1.92356	2.44447	2.00167
716	1.86244	1.92202	2.44872	2.00435
717	1.86179	1.92219	2.45436	2.00781
718	1.85972	1.92316	2.4598	2.0108
719	1.85706	1.9257	2.46501	2.01244
720	1.8526	1.92827	2.46889	2.01281
721	1.84816	1.93131	2.47362	2.01381
722	1.84523	1.93378	2.47857	2.01468
723	1.84297	1.93816	2.48409	2.01506
724	1.84155	1.94178	2.48997	2.01515
725	1.84239	1.94576	2.49599	2.016
726	1.84184	1.94944	2.5021	2.01725
727	1.84014	1.95299	2.50596	2.01811
728	1.8374	1.95561	2.50777	2.01724
729	1.8344	1.95709	2.50842	2.01661
730	1.83177	1.95779	2.50871	2.01597
731	1.82998	1.95801	2.50901	2.01485
732	1.82899	1.95746	2.50948	2.01479
733	1.82795	1.95467	2.51146	2.01547
734	1.82657	1.95137	2.51494	2.01683
735	1.82438	1.94762	2.51889	2.01843
736	1.82146	1.94447	2.52223	2.01999
737	1.81773	1.94053	2.52447	2.02065
738	1.81414	1.93754	2.52614	2.02122
739	1.81115	1.93433	2.52599	2.02018
740	1.80969	1.93143	2.52617	2.01936
741	1.80952	1.92915	2.52716	2.02005
742	1.80922	1.92853	2.52945	2.02045
743	1.80926	1.92905	2.53178	2.02074
744	1.80944	1.92961	2.53478	2.02118
745	1.808	1.93178	2.53818	2.02049
746	1.80591	1.93588	2.53986	2.01949
747	1.80521	1.94253	2.54067	2.01787
748	1.8063	1.95127	2.54099	2.01676
749	1.81001	1.96084	2.54246	2.01457
750	1.81456	1.97241	2.54615	2.0124
751	1.81927	1.98596	2.55245	2.01147
752	1.82328	2.00054	2.56106	2.01023
753	1.82633	2.01517	2.57055	2.00978
754	1.82785	2.03024	2.57966	2.00962
755	1.82917	2.0454	2.58886	2.00847
756	1.8314	2.05926	2.59557	2.00704
757	1.83472	2.07104	2.60239	2.00581
758	1.83843	2.08085	2.61017	2.00487
759	1.84218	2.08834	2.61921	2.00492
760	1.8468	2.09315	2.62856	2.00548
761	1.85009	2.09545	2.63925	2.00714
762	1.85356	2.09516	2.65005	2.00829
763	1.85656	2.09264	2.66031	2.00931
764	1.85937	2.08903	2.67017	2.00983
765	1.8625	2.08449	2.67818	2.00989
766	1.86647	2.07824	2.68435	2.01061
767	1.87183	2.071	2.69093	2.01146
768	1.87763	2.06423	2.69838	2.01221
769	1.8829	2.05755	2.70644	2.01344
770	1.88656	2.05136	2.71583	2.01318
771	1.88779	2.04629	2.72626	2.0122
772	1.8884	2.04262	2.73602	2.00983
773	1.8886	2.04074	2.74584	2.00576
774	1.88858	2.04037	2.75404	2.00181
775	1.88811	2.04092	2.75981	1.99676
776	1.8885	2.04368	2.76524	1.99173
777	1.8884	2.04832	2.77066	1.98487
778	1.88659	2.05471	2.77772	1.97827
779	1.88308	2.06301	2.78542	1.97191
780	1.87766	2.07194	2.79311	1.96595
781	1.8718	2.08068	2.80092	1.95992
782	1.86539	2.09078	2.80679	1.95313
783	1.86003	2.1004	2.81049	1.94648
784	1.85593	2.11027	2.81312	1.94044
785	1.85227	2.11957	2.81405	1.93551
786	1.84827	2.12873	2.81592	1.93154
787	1.84368	2.13612	2.81786	1.92845
788	1.83817	2.14137	2.821	1.92683
789	1.83256	2.14511	2.82527	1.92602
790	1.82754	2.14642	2.83025	1.9264
791	1.82323	2.14603	2.83546	1.92745
792	1.81925	2.14424	2.83965	1.93048
793	1.81669	2.14091	2.84222	1.93421
794	1.81406	2.13756	2.84464	1.93826
795	1.81198	2.13248	2.84767	1.94308
796	1.80925	2.12788	2.85125	1.94806
797	1.80496	2.12354	2.85677	1.95316
798	1.8013	2.11987	2.86413	1.95748
799	1.79868	2.11699	2.87353	1.96051
800	1.79826	2.11466	2.8835	1.96247
801	1.8005	2.11203	2.89369	1.96387
802	1.80328	2.11049	2.90197	1.96466
803	1.80695	2.11045	2.90786	1.96359
804	1.81075	2.11147	2.91264	1.96222
805	1.81355	2.11289	2.91833	1.96077
806	1.81534	2.11402	2.92582	1.9597
807	1.81735	2.11577	2.93435	1.95808
808	1.82082	2.11754	2.94454	1.95696
809	1.82496	2.11985	2.95539	1.95608
810	1.83178	2.12224	2.96488	1.95597
811	1.83945	2.12375	2.97255	1.95762
812	1.84733	2.12552	2.97986	1.95959
813	1.85388	2.12712	2.98643	1.96202
814	1.85871	2.12909	2.99262	1.96387
815	1.86246	2.13002	2.99968	1.96615
816	1.86663	2.13083	3.00874	1.96854
817	1.87107	2.13191	3.01793	1.97081
818	1.87659	2.13246	3.02731	1.97283
819	1.88251	2.13284	3.03344	1.97467
820	1.88839	2.13273	3.03681	1.97654
821	1.89242	2.13223	3.03709	1.97964
822	1.89428	2.13225	3.03552	1.98235
823	1.89342	2.13215	3.03289	1.98505
824	1.89237	2.13113	3.03096	1.98711
825	1.89136	2.13011	3.02903	1.9881
826	1.89064	2.12916	3.02722	1.98759
827	1.89164	2.12684	3.02575	1.98662
828	1.89299	2.12467	3.02481	1.98519
829	1.89475	2.12218	3.02261	1.98258
830	1.89516	2.11958	3.01811	1.97908
831	1.89271	2.11745	3.0129	1.97588
832	1.88876	2.11459	3.00792	1.97308
833	1.88362	2.11226	3.00415	1.97059
834	1.87831	2.10936	3.00284	1.96902
835	1.87399	2.10759	3.00324	1.96833
836	1.87158	2.10606	3.00514	1.96771
837	1.86979	2.10449	3.00712	1.96748
838	1.86716	2.10338	3.00835	1.96746
839	1.8626	2.10299	3.00851	1.96808
840	1.85685	2.10213	3.00753	1.9693
841	1.84998	2.10198	3.0062	1.9702
842	1.84373	2.10207	3.00599	1.97098
843	1.83829	2.1017	3.00792	1.97216
844	1.83334	2.10198	3.01121	1.97356
845	1.8281	2.10193	3.01489	1.97572
846	1.8219	2.10142	3.01876	1.97962
847	1.81515	2.10099	3.02187	1.98396
848	1.8072	2.0981	3.02363	1.98894
849	1.79906	2.0941	3.02444	1.99575
850	1.79109	2.0895	3.02717	2.00241
851	1.78429	2.08555	3.03109	2.00913
852	1.77944	2.08114	3.03614	2.01542
853	1.77645	2.07706	3.04236	2.02106
854	1.77517	2.07192	3.04774	2.02517
855	1.77449	2.06689	3.05279	2.02796
856	1.77466	2.06091	3.05626	2.03125
857	1.77331	2.05411	3.05863	2.03511
858	1.77126	2.04723	3.06107	2.03928
859	1.76994	2.04145	3.06391	2.04251
860	1.77034	2.03713	3.06707	2.04572
861	1.7722	2.03353	3.07171	2.04869
862	1.77607	2.03194	3.07632	2.05108
863	1.78188	2.03089	3.08097	2.05293
864	1.78829	2.03089	3.08584	2.0544
865	1.79388	2.03099	3.0888	2.05675
866	1.79867	2.03115	3.08963	2.06067
867	1.80355	2.03142	3.09006	2.06387
868	1.81076	2.03087	3.08973	2.06694
869	1.81925	2.0295	3.09096	2.07036
870	1.83027	2.02668	3.09264	2.07356
871	1.84187	2.02245	3.09519	2.07619
872	1.85315	2.01733	3.09772	2.07863
873	1.86256	2.01157	3.09924	2.07978
874	1.87017	2.00615	3.10065	2.08041
875	1.87642	1.99961	3.10024	2.08103
876	1.88307	1.99326	3.09995	2.08167
877	1.88963	1.98721	3.0985	2.08114
878	1.89606	1.98105	3.09894	2.07979
879	1.90224	1.97558	3.10024	2.07742
880	1.90801	1.96985	3.10149	2.07339
881	1.91258	1.96419	3.10223	2.06968
882	1.91434	1.95926	3.10106	2.06494
883	1.914	1.95487	3.09832	2.06014
884	1.91238	1.95203	3.09316	2.05576
885	1.91007	1.95002	3.08832	2.0524
886	1.90679	1.94974	3.085	2.04906
887	1.90275	1.95018	3.08292	2.04647
888	1.89819	1.95033	3.08274	2.04374
889	1.89048	1.95101	3.0843	2.04131
890	1.88108	1.95179	3.08608	2.03933
891	1.87027	1.95181	3.08878	2.03748
892	1.85922	1.95188	3.09048	2.03513
893	1.84854	1.95116	3.09183	2.03401
894	1.83813	1.95018	3.09538	2.03332
895	1.82886	1.94853	3.10105	2.03259
896	1.81946	1.94822	3.10743	2.03125
897	1.80993	1.94883	3.1156	2.03031
898	1.79973	1.95084	3.12463	2.02917
899	1.78885	1.95354	3.13305	2.02799
900	1.77754	1.95702	3.14138	2.02623
901	1.76774	1.96175	3.14893	2.02454
902	1.76039	1.96807	3.15551	2.0222
903	1.75482	1.97527	3.16111	2.02026
904	1.75141	1.98333	3.16742	2.01872
905	1.74921	1.9923	3.17447	2.0171
906	1.74857	2.00106	3.17959	2.01518
907	1.74888	2.00983	3.1834	2.01327
908	1.74871	2.01854	3.18573	2.01033
909	1.7493	2.02802	3.1864	2.0062
910	1.75121	2.03776	3.18548	2.00111
911	1.75477	2.04569	3.18345	1.99479
912	1.76161	2.0525	3.18147	1.98847
913	1.77023	2.05711	3.18005	1.98257
914	1.78052	2.05933	3.17903	1.97624
915	1.79011	2.05886	3.17837	1.96943
916	1.79928	2.05648	3.17795	1.96188
917	1.80741	2.05263	3.17858	1.95521
918	1.81599	2.04705	3.17873	1.94814
919	1.82472	2.04043	3.17863	1.9416
920	1.83468	2.03347	3.17793	1.93526
921	1.84471	2.02724	3.1789	1.92999
922	1.85454	2.02193	3.18005	1.92572
923	1.86386	2.01837	3.1811	1.9234
924	1.87167	2.0177	3.18108	1.92178
925	1.87817	2.01844	3.18184	1.9215
926	1.88353	2.02099	3.18293	1.92046
927	1.8883	2.02604	3.18461	1.92008
928	1.89278	2.03305	3.18679	1.92029
929	1.89711	2.04162	3.18883	1.92041
930	1.9004	2.05214	3.19247	1.92062
931	1.90213	2.06328	3.19675	1.92144
932	1.90268	2.0748	3.20199	1.92316
933	1.9021	2.08575	3.20797	1.92575
934	1.89978	2.09704	3.21545	1.92837
935	1.89756	2.10727	3.22318	1.93113
936	1.89509	2.11729	3.23228	1.93362
937	1.89207	2.12628	3.24059	1.93682
938	1.88968	2.13326	3.24926	1.94063
939	1.88713	2.13867	3.2581	1.94593
940	1.88451	2.14075	3.26728	1.95159
941	1.88037	2.14094	3.27567	1.95823
942	1.87353	2.13911	3.28247	1.96535
943	1.8658	2.1357	3.28776	1.97221
944	1.8577	2.13211	3.29127	1.97858
945	1.84981	2.12849	3.29351	1.98597
946	1.84227	2.12536	3.29444	1.9927
947	1.83634	2.12354	3.29436	1.99977
948	1.83151	2.123	3.29346	2.00649
949	1.82737	2.12397	3.29208	2.0141
950	1.82165	2.12569	3.28908	2.02135
951	1.81466	2.12894	3.28545	2.02935
952	1.80797	2.13227	3.282	2.0362
953	1.80229	2.13617	3.27924	2.04271
954	1.79846	2.13985	3.27731	2.04936
955	1.79676	2.14353	3.27684	2.05369
956	1.79685	2.14716	3.2757	2.0557
957	1.79799	2.15039	3.27528	2.05605
958	1.79908	2.15224	3.27495	2.05536
959	1.79963	2.15422	3.27541	2.05459
960	1.79908	2.15509	3.27607	2.05298
961	1.79868	2.15601	3.27735	2.05035
962	1.79897	2.15637	3.27801	2.04709
963	1.79968	2.15602	3.27903	2.04209
964	1.80204	2.15527	3.2786	2.03551
965	1.80486	2.15383	3.27602	2.02695
966	1.80778	2.15064	3.27282	2.01777
967	1.80979	2.14757	3.26873	2.00805
968	1.81195	2.14388	3.26349	1.99774
969	1.81344	2.13985	3.2572	1.98731
970	1.81564	2.13584	3.25025	1.97795
971	1.81767	2.13184	3.24366	1.97043
972	1.8195	2.1276	3.23745	1.96421
973	1.82248	2.12417	3.23185	1.9594
974	1.82542	2.12075	3.22643	1.95554
975	1.82685	2.11838	3.22093	1.95305
976	1.82676	2.11583	3.21378	1.95276
977	1.82588	2.11289	3.20558	1.95433
978	1.82527	2.11005	3.19755	1.95664
979	1.82581	2.1065	3.19	1.96072
980	1.82731	2.10267	3.18365	1.9663
981	1.83077	2.09909	3.17675	1.9725
982	1.83455	2.09448	3.17114	1.97888
983	1.83791	2.0898	3.166	1.98529
984	1.83988	2.08487	3.15983	1.9916
985	1.8408	2.08006	3.15348	1.99796
986	1.84143	2.07527	3.14671	2.00277
987	1.84319	2.07062	3.13998	2.00678
988	1.84521	2.06507	3.13433	2.01068
989	1.84879	2.06022	3.13001	2.01418
990	1.85237	2.05486	3.12713	2.01761
991	1.85556	2.05002	3.12524	2.01957
992	1.85747	2.04589	3.12375	2.02093
993	1.85824	2.04198	3.12208	2.0216
994	1.85885	2.03833	3.11933	2.02168
995	1.85961	2.03503	3.11582	2.0202
996	1.86033	2.03259	3.11266	2.01935
997	1.85999	2.03206	3.11011	2.02023
998	1.85968	2.03177	3.10844	2.02269
999	1.85858	2.0323	3.10854	2.02692
1000	1.85518	2.03297	3.10996	2.03132
1001	1.85161	2.0338	3.11135	2.03577
1002	1.84834	2.03447	3.11063	2.03897
1003	1.84479	2.03417	3.10623	2.04097
1004	1.84145	2.03451	3.10001	2.04257
1005	1.83798	2.03554	3.09319	2.0452
1006	1.83455	2.03714	3.08707	2.04758
1007	1.83128	2.03885	3.08043	2.04995
1008	1.82845	2.04169	3.07396	2.05032
1009	1.82497	2.0446	3.06753	2.0494
1010	1.82031	2.04762	3.0607	2.04689
1011	1.81527	2.05105	3.05267	2.04217
1012	1.80951	2.05367	3.04384	2.03573
1013	1.80453	2.05559	3.03428	2.02956
1014	1.80086	2.05696	3.02563	2.02325
1015	1.79896	2.05742	3.01837	2.01736
1016	1.79868	2.05615	3.01313	2.01103
1017	1.79851	2.05278	3.00895	2.00611
1018	1.79698	2.049	3.00484	2.0016
1019	1.79513	2.04307	3.00109	1.99839
1020	1.79267	2.03692	2.99786	1.99547
1021	1.78982	2.02971	2.99433	1.99344
1022	1.788	2.0225	2.99087	1.99156
1023	1.78789	2.01593	2.98736	1.99113
1024	1.78878	2.01147	2.98408	1.99198
1025	1.79014	2.00763	2.9819	1.99381
1026	1.79146	2.00559	2.98065	1.99602
1027	1.79025	2.00587	2.98095	1.99935
1028	1.78879	2.0072	2.98144	2.0035
1029	1.78819	2.00994	2.98142	2.00763
1030	1.78974	2.01431	2.98132	2.01227
1031	1.79279	2.02039	2.98052	2.0167
1032	1.79624	2.02686	2.9799	2.02041
1033	1.79991	2.03322	2.98022	2.02362
1034	1.80351	2.03964	2.98252	2.02755
1035	1.80577	2.04645	2.98625	2.03077
1036	1.80613	2.05256	2.98994	2.03299
1037	1.80626	2.05902	2.99267	2.03421
1038	1.80759	2.06414	2.99398	2.0348
1039	1.80904	2.0682	2.99343	2.03504
1040	1.81061	2.07077	2.99181	2.03476
1041	1.81252	2.07196	2.98986	2.03388
1042	1.81541	2.07177	2.9886	2.03276
1043	1.81656	2.0692	2.98739	2.03139
1044	1.81661	2.06527	2.98623	2.02901
1045	1.81545	2.05986	2.98379	2.02769
1046	1.81502	2.05435	2.97909	2.02639
1047	1.81572	2.04826	2.9727	2.02386
1048	1.81618	2.04201	2.96542	2.01978
1049	1.81711	2.0349	2.95748	2.01466
1050	1.81754	2.02777	2.95032	2.00907
1051	1.81771	2.02125	2.9446	2.00389
1052	1.81675	2.0155	2.9411	1.99872
1053	1.81529	2.01036	2.93981	1.99406
1054	1.81405	2.00667	2.93927	1.98945
1055	1.81396	2.00247	2.93843	1.98481
1056	1.81378	2.00047	2.93806	1.98006
1057	1.81475	1.99989	2.9387	1.97505
1058	1.81652	2.00106	2.93939	1.97024
1059	1.81726	2.00348	2.94153	1.96743
1060	1.81682	2.00683	2.94496	1.96585
1061	1.81611	2.01092	2.94937	1.96534
1062	1.81456	2.01612	2.95479	1.96501
1063	1.81369	2.02174	2.95973	1.96565
1064	1.81455	2.02766	2.96394	1.96531
1065	1.81548	2.03211	2.96559	1.96644
1066	1.81734	2.03724	2.96628	1.96757
1067	1.82014	2.04293	2.96626	1.96861
1068	1.82157	2.04921	2.96633	1.9688
1069	1.82147	2.05601	2.96674	1.96778
1070	1.82136	2.06204	2.96706	1.96664
1071	1.82095	2.06791	2.96784	1.96439
1072	1.82117	2.07267	2.96953	1.96184
1073	1.82247	2.07562	2.97092	1.95849
1074	1.82449	2.07732	2.97149	1.95417
1075	1.82631	2.07674	2.97184	1.94928
1076	1.82847	2.07424	2.97192	1.94342
1077	1.82942	2.07147	2.97174	1.93718
1078	1.82935	2.06825	2.97274	1.93162
1079	1.82802	2.06392	2.97458	1.92663
1080	1.82699	2.05878	2.97761	1.92293
1081	1.8261	2.05461	2.98162	1.92027
1082	1.82606	2.04934	2.98535	1.91813
1083	1.82675	2.04415	2.98799	1.91807
1084	1.82914	2.03887	2.99008	1.91901
1085	1.83152	2.03474	2.98995	1.92027
1086	1.83321	2.03141	2.98884	1.922
1087	1.83518	2.02917	2.98642	1.9244
1088	1.83753	2.02861	2.98443	1.92757
1089	1.83977	2.02895	2.983	1.93078
1090	1.84159	2.02984	2.98166	1.93451
1091	1.84387	2.03273	2.97951	1.93964
1092	1.8456	2.03762	2.97754	1.94475
1093	1.84715	2.04431	2.97345	1.94811
1094	1.84812	2.05131	2.96921	1.95165
1095	1.84872	2.05737	2.96501	1.95509
1096	1.84848	2.06242	2.96109	1.95918
1097	1.84872	2.06713	2.95639	1.96248
1098	1.8487	2.07255	2.95297	1.96697
1099	1.84774	2.07727	2.94998	1.97084
1100	1.84732	2.08138	2.94721	1.97402
1101	1.84694	2.08375	2.94459	1.97722
1102	1.84563	2.0847	2.9399	1.9798
1103	1.84379	2.08353	2.93495	1.9817
1104	1.84149	2.08087	2.93008	1.98333
1105	1.83969	2.07703	2.92497	1.9837
1106	1.83705	2.07244	2.92132	1.98496
1107	1.8347	2.06675	2.91833	1.98571
1108	1.83251	2.06054	2.91525	1.98821
1109	1.83072	2.05322	2.91152	1.99178
1110	1.82983	2.04514	2.9076	1.99428
1111	1.82939	2.03682	2.90353	1.99585
1112	1.82895	2.02885	2.90058	1.99739
1113	1.82816	2.02096	2.89896	1.99812
1114	1.82739	2.01379	2.89854	1.99936
1115	1.82741	2.00748	2.90003	2.00089
1116	1.8283	2.00175	2.90407	2.00197
1117	1.82903	1.99732	2.90834	2.00377
1118	1.8295	1.99442	2.91201	2.00608
1119	1.83154	1.99313	2.91449	2.00675
1120	1.83455	1.99376	2.91644	2.00734
1121	1.83843	1.99676	2.9177	2.00744
1122	1.84187	2.00187	2.91976	2.00674
1123	1.84422	2.00942	2.92352	2.00593
1124	1.84598	2.01781	2.92774	2.00536
1125	1.84775	2.0272	2.93175	2.0064
1126	1.84966	2.03573	2.93561	2.00923
1127	1.85125	2.04451	2.93821	2.01231
1128	1.8536	2.05352	2.93931	2.01519
1129	1.85589	2.06314	2.93913	2.01768
1130	1.85862	2.07177	2.93845	2.01871
1131	1.86107	2.07825	2.93752	2.01843
1132	1.86295	2.08255	2.93578	2.0161
1133	1.86446	2.08552	2.93483	2.01362
1134	1.86602	2.087	2.93413	2.01029
1135	1.8664	2.08752	2.93236	2.00687
1136	1.86675	2.08662	2.92894	2.00404
1137	1.86623	2.08424	2.92413	2.00073
1138	1.86534	2.07969	2.91782	1.99668
1139	1.86307	2.07394	2.91214	1.99247
1140	1.85881	2.06904	2.90741	1.98768
1141	1.85359	2.06254	2.9029	1.98201
1142	1.8473	2.05717	2.89879	1.97804
1143	1.841	2.0519	2.89578	1.97539
1144	1.83497	2.04657	2.89338	1.97288
1145	1.82911	2.04126	2.88972	1.97135
1146	1.82367	2.03588	2.88596	1.9709
1147	1.81859	2.03304	2.88176	1.97052
1148	1.81495	2.03124	2.87876	1.96929
1149	1.81149	2.03096	2.87594	1.96718
1150	1.80814	2.03233	2.87394	1.96413
1151	1.80402	2.03528	2.8741	1.96026
1152	1.80056	2.03924	2.87496	1.95524
1153	1.79832	2.04386	2.87579	1.95109
1154	1.79649	2.04991	2.87609	1.94675
1155	1.79498	2.05682	2.87478	1.94246
1156	1.79344	2.06333	2.87337	1.93855
1157	1.79267	2.06841	2.87301	1.93499
1158	1.79131	2.07172	2.87298	1.93209
1159	1.79017	2.07348	2.87399	1.92922
1160	1.79027	2.07482	2.87633	1.92638
1161	1.79274	2.07629	2.87901	1.9247
1162	1.79521	2.07637	2.88114	1.92513
1163	1.79737	2.07577	2.88297	1.92703
1164	1.79993	2.07504	2.88408	1.93095
1165	1.803	2.07502	2.88335	1.93653
1166	1.80608	2.07638	2.88235	1.94198
1167	1.80914	2.07798	2.88223	1.94709
1168	1.81117	2.08089	2.88162	1.95153
1169	1.81348	2.08454	2.88156	1.95635
1170	1.81643	2.08812	2.88191	1.96118
1171	1.82049	2.09201	2.88354	1.96665
1172	1.82476	2.09601	2.88488	1.9735
1173	1.82843	2.0997	2.88484	1.98094
1174	1.83213	2.1037	2.88296	1.98872
1175	1.83661	2.10588	2.88104	1.99587
1176	1.84029	2.1074	2.88004	2.00117
1177	1.84446	2.10785	2.88039	2.00516
1178	1.84797	2.10792	2.8827	2.00787
1179	1.85277	2.10678	2.88565	2.0108
1180	1.85835	2.10595	2.88884	2.0142
1181	1.86436	2.10445	2.89252	2.01769
1182	1.86984	2.10292	2.89443	2.02005
1183	1.8739	2.10093	2.89544	2.0216
1184	1.87677	2.09816	2.89694	2.02189
1185	1.88034	2.09558	2.89962	2.02035
1186	1.88283	2.0928	2.90446	2.01831
1187	1.88582	2.08998	2.91031	2.01546
1188	1.88847	2.08553	2.91618	2.01372
1189	1.89022	2.08129	2.9223	2.01271
1190	1.89108	2.07705	2.92789	2.01191
1191	1.89065	2.07177	2.93115	2.01111
1192	1.8887	2.06662	2.93283	2.01017
1193	1.8869	2.06245	2.9331	2.00808
1194	1.88489	2.05962	2.93411	2.00476
1195	1.88278	2.05816	2.93553	1.99926
1196	1.88054	2.05979	2.93717	1.99369
1197	1.87886	2.06306	2.93966	1.98713
1198	1.87725	2.06745	2.9419	1.98074
1199	1.87497	2.07225	2.9427	1.97353
1200	1.87163	2.07766	2.94365	1.96771
1201	1.86771	2.08328	2.94302	1.96249
1202	1.86313	2.0884	2.94191	1.95727
1203	1.85779	2.09431	2.94106	1.95164
1204	1.85213	2.09973	2.94114	1.9453
1205	1.84694	2.10481	2.94259	1.93867
1206	1.84304	2.10977	2.94461	1.9325
1207	1.83918	2.11487	2.94646	1.92588
1208	1.83445	2.11863	2.94841	1.91995
1209	1.82873	2.12149	2.94962	1.91507
1210	1.82383	2.12316	2.9496	1.91049
1211	1.82065	2.12261	2.95005	1.9064
1212	1.81749	2.1215	2.95073	1.90227
1213	1.81415	2.11903	2.95181	1.89822
1214	1.81255	2.11476	2.95409	1.89316
1215	1.81203	2.1094	2.95775	1.88951
1216	1.81174	2.10354	2.96202	1.8858
1217	1.81314	2.09823	2.96615	1.88398
1218	1.81532	2.09274	2.97005	1.88353
1219	1.81739	2.08799	2.97488	1.88381
1220	1.81978	2.08327	2.97914	1.88485
1221	1.82324	2.07985	2.98386	1.88718
1222	1.8277	2.07681	2.98859	1.89007
1223	1.83256	2.07429	2.99412	1.89376
1224	1.83815	2.07209	3.00086	1.89659
1225	1.84397	2.07105	3.00758	1.89973
1226	1.84916	2.07137	3.01396	1.90409
1227	1.85368	2.07265	3.01859	1.90888
1228	1.85763	2.07426	3.02254	1.91388
1229	1.86121	2.07625	3.0249	1.91956
1230	1.86441	2.07799	3.02645	1.92436
1231	1.86814	2.0788	3.02832	1.92865
1232	1.87125	2.07901	3.03034	1.93175
1233	1.87434	2.07933	3.03361	1.93496
1234	1.8773	2.07983	3.0364	1.93864
1235	1.87868	2.07934	3.03913	1.94315
1236	1.87991	2.07862	3.04001	1.94782
1237	1.8811	2.07868	3.03892	1.95243
1238	1.8823	2.0778	3.03667	1.95717
1239	1.88334	2.07726	3.03486	1.96052
1240	1.88466	2.07589	3.03376	1.96201
1241	1.88611	2.0745	3.03338	1.96268
1242	1.88719	2.07269	3.03369	1.9619
1243	1.88751	2.06968	3.03502	1.96081
1244	1.88729	2.06682	3.03671	1.95813
1245	1.88694	2.06447	3.03795	1.95443
1246	1.88682	2.0633	3.03977	1.94947
1247	1.88485	2.06237	3.04044	1.94344
1248	1.88327	2.06112	3.04138	1.93679
1249	1.88212	2.05974	3.04407	1.92904
1250	1.881	2.0584	3.0474	1.92103
1251	1.87944	2.05762	3.05222	1.91376
1252	1.87713	2.05845	3.05741	1.90723
1253	1.87505	2.06021	3.06197	1.90169
1254	1.87276	2.06171	3.0667	1.89781
1255	1.86956	2.06355	3.07035	1.89591
1256	1.86679	2.06678	3.073	1.89589
1257	1.86444	2.0706	3.07544	1.89756
1258	1.86207	2.07422	3.07773	1.89848
1259	1.8597	2.07918	3.08179	1.89941
1260	1.85668	2.0843	3.08604	1.90003
1261	1.85313	2.08873	3.09124	1.90216
1262	1.84979	2.09083	3.09655	1.90599
1263	1.84669	2.09194	3.10059	1.91134
1264	1.84397	2.09282	3.10417	1.91862
1265	1.84164	2.09307	3.10805	1.92711
1266	1.83996	2.09259	3.11287	1.93615
1267	1.83869	2.09098	3.11875	1.94424
1268	1.83683	2.0884	3.12538	1.95159
1269	1.83526	2.08411	3.13206	1.95817
1270	1.83359	2.07886	3.13903	1.96381
1271	1.83176	2.07263	3.14453	1.96742
1272	1.83018	2.06635	3.14889	1.97067
1273	1.82833	2.06067	3.15178	1.9728
1274	1.82712	2.05467	3.15426	1.97391
1275	1.82682	2.0487	3.15674	1.97387
1276	1.82645	2.04249	3.15959	1.97162
1277	1.82677	2.03702	3.16211	1.96675
1278	1.82784	2.0326	3.16535	1.96086
1279	1.82774	2.02931	3.16888	1.95499
1280	1.82772	2.02639	3.17178	1.95
1281	1.82713	2.02512	3.17296	1.94687
1282	1.82727	2.02558	3.17328	1.94615
1283	1.82686	2.02552	3.17315	1.94815
1284	1.82675	2.02644	3.17241	1.95151
1285	1.82685	2.02919	3.17359	1.95509
1286	1.82751	2.03165	3.17694	1.9582
1287	1.82871	2.0345	3.18115	1.96111
1288	1.8303	2.03779	3.18554	1.96517
1289	1.83149	2.04121	3.18952	1.96999
1290	1.8317	2.04425	3.19305	1.97631
1291	1.83175	2.04627	3.19541	1.98326
1292	1.83252	2.04886	3.19677	1.99046
1293	1.83466	2.05037	3.19787	1.99681
1294	1.83702	2.05098	3.19925	2.00251
1295	1.8406	2.05128	3.20133	2.00697
1296	1.84465	2.05065	3.20362	2.01013
1297	1.84835	2.05023	3.20511	2.01246
1298	1.85154	2.05035	3.2053	2.01479
1299	1.85518	2.04997	3.20424	2.01825
1300	1.85845	2.0502	3.20174	2.02125
1301	1.86173	2.05119	3.1993	2.02414
1302	1.86466	2.05198	3.19732	2.02757
1303	1.86745	2.05236	3.19555	2.03114
1304	1.87062	2.05263	3.19471	2.03486
1305	1.87322	2.05195	3.19491	2.03713
1306	1.87576	2.05007	3.19498	2.03777
1307	1.87771	2.04837	3.19438	2.03793
1308	1.87928	2.04669	3.19381	2.03824
1309	1.88135	2.04467	3.19218	2.03878
1310	1.88418	2.04228	3.19094	2.04008
1311	1.88719	2.03894	3.18948	2.04202
1312	1.89033	2.03594	3.18879	2.04348
1313	1.89234	2.03309	3.18882	2.04346
1314	1.89381	2.03059	3.18993	2.04115
1315	1.89464	2.02707	3.18943	2.03657
1316	1.89377	2.02352	3.18722	2.03185
1317	1.89261	2.02002	3.18176	2.02603
1318	1.89007	2.01593	3.17518	2.02014
1319	1.88675	2.01077	3.16735	2.01466
1320	1.88284	2.00527	3.15961	2.01022
1321	1.87923	2.0018	3.15142	2.00513
1322	1.87519	2.00003	3.14445	2.00063
1323	1.86953	1.99919	3.13772	1.99433
1324	1.86291	2.00066	3.13115	1.98765
1325	1.85562	2.00326	3.12457	1.98
1326	1.8483	2.00669	3.1174	1.97272
1327	1.84069	2.01084	3.10981	1.96475
1328	1.83433	2.01596	3.10254	1.95714
1329	1.82871	2.02192	3.09664	1.94962
1330	1.82283	2.02867	3.09252	1.94351
1331	1.81656	2.03638	3.08997	1.93836
1332	1.80991	2.04469	3.08779	1.93361
1333	1.80326	2.05315	3.0861	1.92934
1334	1.79714	2.06142	3.08311	1.9269
1335	1.79212	2.06907	3.07727	1.92649
1336	1.78771	2.07593	3.0709	1.9272
1337	1.78456	2.08164	3.06382	1.9302
1338	1.78305	2.08597	3.05742	1.93489
1339	1.78243	2.08786	3.05117	1.9403
1340	1.78224	2.08954	3.04513	1.94649
1341	1.78216	2.09059	3.03966	1.95157
1342	1.78164	2.09137	3.03341	1.95588
1343	1.78251	2.09124	3.02689	1.95986
1344	1.78438	2.09168	3.02092	1.96412
1345	1.78645	2.09206	3.01546	1.96822
1346	1.78933	2.09129	3.01004	1.97178
1347	1.79343	2.08919	3.00617	1.97429
1348	1.79764	2.08761	3.00364	1.97495
1349	1.80161	2.08548	3.00238	1.97386
1350	1.80514	2.08328	3.00282	1.97175
1351	1.80868	2.08102	3.00192	1.96666
1352	1.81296	2.07898	2.99921	1.96057
1353	1.81828	2.07648	2.99559	1.95358
1354	1.82413	2.07338	2.99071	1.9467
1355	1.83001	2.0705	2.98479	1.94042
1356	1.83502	2.06855	2.97935	1.93482
1357	1.83924	2.06788	2.97366	1.93006
1358	1.84372	2.06798	2.96887	1.92574
1359	1.84723	2.06847	2.96342	1.91945
1360	1.85115	2.07037	2.95907	1.91227
1361	1.85569	2.07368	2.95287	1.90558
1362	1.86018	2.07834	2.94597	1.90045
1363	1.86415	2.08383	2.93981	1.89615
1364	1.8679	2.09099	2.9351	1.89379
1365	1.86958	2.09822	2.93129	1.89231
1366	1.86982	2.1051	2.92975	1.89179
1367	1.86907	2.11076	2.93041	1.89054
1368	1.8676	2.11701	2.93149	1.88831
1369	1.86586	2.12201	2.93249	1.88293
1370	1.86472	2.12589	2.93379	1.87656
1371	1.86349	2.12763	2.93482	1.87132
1372	1.86233	2.12831	2.93491	1.86853
1373	1.86029	2.12762	2.93573	1.8675
1374	1.85743	2.12603	2.93665	1.86819
1375	1.85369	2.12323	2.93851	1.87015
1376	1.84931	2.12004	2.94141	1.87272
1377	1.84526	2.11622	2.94448	1.87465
1378	1.8418	2.11142	2.9454	1.87605
1379	1.83873	2.10735	2.94521	1.87761
1380	1.83554	2.10474	2.94385	1.88006
1381	1.83234	2.10269	2.94385	1.88576
1382	1.82865	2.10103	2.94445	1.89386
1383	1.82447	2.10086	2.94593	1.90419
1384	1.8211	2.1012	2.94912	1.91579
1385	1.8172	2.10226	2.95409	1.92868
1386	1.81386	2.10502	2.95996	1.94055
1387	1.81155	2.10747	2.96572	1.95221
1388	1.80971	2.1101	2.97122	1.96299
1389	1.80925	2.1138	2.97567	1.97421
1390	1.80814	2.11713	2.98009	1.98677
1391	1.80615	2.12051	2.98486	1.99944
1392	1.80469	2.12261	2.99036	2.01209
1393	1.80446	2.12372	2.99591	2.02466
1394	1.80524	2.12375	3.0023	2.03686
1395	1.80642	2.12451	3.0085	2.04757
1396	1.80896	2.12453	3.01561	2.0556
1397	1.81194	2.12337	3.02153	2.06327
1398	1.81465	2.12197	3.02666	2.06989
1399	1.81732	2.12049	3.0309	2.07607
1400	1.81954	2.12054	3.03492	2.08132
1401	1.82207	2.12221	3.03912	2.08531
1402	1.82427	2.12329	3.04318	2.08691
1403	1.82814	2.12465	3.04876	2.0875
1404	1.83229	2.12634	3.05428	2.08645
1405	1.83799	2.12733	3.06037	2.08312
1406	1.84348	2.12834	3.06528	2.07731
1407	1.84806	2.12883	3.06811	2.07064
1408	1.85199	2.12929	3.06958	2.06236
1409	1.85574	2.1291	3.07062	2.05405
1410	1.85868	2.12889	3.07308	2.04554
1411	1.86184	2.12733	3.07567	2.03607
1412	1.86512	2.12494	3.08031	2.02554
1413	1.86786	2.1214	3.08593	2.01519
1414	1.86938	2.11683	3.09118	2.00442
1415	1.86922	2.11261	3.09542	1.99285
1416	1.86837	2.10755	3.09847	1.98243
1417	1.86611	2.10215	3.10055	1.97261
1418	1.8643	2.09741	3.10259	1.96422
1419	1.86338	2.09189	3.10534	1.95614
1420	1.86228	2.08663	3.11023	1.94875
1421	1.86088	2.08253	3.11757	1.94179
1422	1.85897	2.07946	3.12586	1.93545
1423	1.85647	2.07723	3.13495	1.92834
1424	1.85295	2.07649	3.14342	1.92042
1425	1.84922	2.07604	3.15177	1.912
1426	1.84522	2.07636	3.1595	1.90458
1427	1.84037	2.07715	3.16923	1.89791
1428	1.83584	2.07879	3.17915	1.89223
1429	1.83151	2.08059	3.19041	1.88787
1430	1.82704	2.08152	3.20169	1.88496
1431	1.82261	2.08304	3.21318	1.88246
1432	1.8175	2.08509	3.2232	1.87974
1433	1.81215	2.08643	3.23183	1.87731
1434	1.80608	2.08799	3.23907	1.87521
1435	1.79952	2.08942	3.24404	1.87465
1436	1.79355	2.08971	3.24781	1.87495
1437	1.7886	2.08983	3.25242	1.87651
1438	1.78402	2.09015	3.25777	1.88021
1439	1.78024	2.08977	3.26351	1.88434
1440	1.77604	2.08916	3.26877	1.88739
1441	1.77204	2.08859	3.27422	1.89016
1442	1.7685	2.08792	3.27799	1.89338
1443	1.76581	2.08702	3.28198	1.89487
1444	1.76436	2.08605	3.28464	1.8974
1445	1.76447	2.08495	3.28652	1.90059
1446	1.76674	2.08203	3.28824	1.90433
1447	1.76974	2.07815	3.28885	1.90851
1448	1.77298	2.07373	3.2897	1.91196
1449	1.77624	2.06747	3.28999	1.9151
1450	1.77823	2.06059	3.29028	1.91794
1451	1.78096	2.05164	3.29157	1.92046
1452	1.78368	2.04161	3.29208	1.92319
1453	1.78726	2.03024	3.29173	1.9264
1454	1.79239	2.01837	3.29098	1.92941
1455	1.79826	2.00729	3.2897	1.93342
1456	1.80322	1.99659	3.28978	1.93839
1457	1.8078	1.98788	3.28977	1.94335
1458	1.81224	1.98171	3.29112	1.94926
1459	1.81578	1.97799	3.2924	1.95657
1460	1.81943	1.97646	3.29372	1.96297
1461	1.82319	1.97866	3.29467	1.97108
1462	1.82744	1.98324	3.29522	1.97982
1463	1.83233	1.99153	3.29531	1.98907
1464	1.83685	2.00203	3.29573	1.99905
1465	1.83994	2.01485	3.29697	2.00891
1466	1.84201	2.02867	3.29907	2.01848
1467	1.84346	2.04138	3.30077	2.02706
1468	1.84469	2.05326	3.303	2.03598
1469	1.84657	2.06447	3.3038	2.04399
1470	1.84891	2.07375	3.30284	2.05022
1471	1.85131	2.07983	3.3004	2.05581
1472	1.85284	2.08405	3.29746	2.06184
1473	1.85456	2.08583	3.29413	2.06781
1474	1.85595	2.08512	3.29178	2.07484
1475	1.85587	2.08339	3.28855	2.08246
1476	1.85529	2.08001	3.28481	2.0912
1477	1.8532	2.07531	3.2805	2.10066
1478	1.85177	2.0688	3.27558	2.10927
1479	1.85095	2.06214	3.27048	2.1173
1480	1.85019	2.05526	3.265	2.1243
1481	1.8492	2.04847	3.26051	2.13014
1482	1.84844	2.04086	3.25694	2.13663
1483	1.84706	2.03289	3.25514	2.14291
1484	1.84431	2.02523	3.25356	2.14971
1485	1.84106	2.01877	3.25338	2.15633
1486	1.83864	2.01367	3.25244	2.16234
1487	1.83599	2.01077	3.24978	2.16679
1488	1.83388	2.00917	3.24638	2.1696
1489	1.83216	2.00747	3.2428	2.16981
1490	1.83033	2.00642	3.23926	2.16824
1491	1.82782	2.00663	3.23628	2.16481
1492	1.82411	2.00827	3.23364	2.16008
1493	1.82024	2.0106	3.23101	2.15387
1494	1.81662	2.01383	3.22798	2.1468
1495	1.815	2.01873	3.22436	2.13798
1496	1.81444	2.02487	3.22052	2.12708
1497	1.81483	2.03194	3.21535	2.11484
1498	1.81609	2.03972	3.21	2.10104
1499	1.81789	2.04856	3.20425	2.08686
1500	1.82035	2.0579	3.20054	2.07214
1501	1.82214	2.06782	3.19691	2.05893
1502	1.82404	2.07883	3.19463	2.04742
1503	1.82584	2.09019	3.19221	2.03634
1504	1.828	2.10135	3.18931	2.02553
1505	1.83073	2.11089	3.18681	2.01492
1506	1.83391	2.11868	3.18366	2.00321
1507	1.83694	2.12378	3.18064	1.9919
1508	1.83956	2.1272	3.17714	1.98005
1509	1.84086	2.12783	3.17455	1.9677
1510	1.84258	2.12559	3.17245	1.95601
1511	1.84466	2.12291	3.17012	1.94437
1512	1.84724	2.11956	3.16756	1.9325
1513	1.84879	2.11545	3.16435	1.92156
1514	1.84941	2.11085	3.15977	1.91054
1515	1.84945	2.10555	3.1548	1.90017
1516	1.84868	2.1007	3.14944	1.89
1517	1.84607	2.09794	3.14377	1.88027
1518	1.84253	2.09639	3.13724	1.87125
1519	1.83835	2.09524	3.13226	1.86399
1520	1.83514	2.09518	3.12757	1.85836
1521	1.83277	2.0955	3.12272	1.85295
1522	1.83091	2.09676	3.11907	1.85012
1523	1.82947	2.09994	3.11568	1.84833
1524	1.82791	2.10477	3.1118	1.84745
1525	1.82508	2.11026	3.10756	1.84643
1526	1.8221	2.11631	3.10317	1.84632
1527	1.81866	2.12337	3.09972	1.8467
1528	1.81479	2.13049	3.09637	1.84826
1529	1.81181	2.13746	3.0923	1.85085
1530	1.80913	2.14424	3.08814	1.85362
1531	1.80561	2.15079	3.0829	1.85685
1532	1.80182	2.1558	3.07639	1.86062
1533	1.79881	2.15993	3.06896	1.86386
1534	1.79527	2.16378	3.0602	1.86698
1535	1.79183	2.16655	3.05104	1.86964
1536	1.78804	2.16749	3.04346	1.87326
1537	1.78571	2.16791	3.03631	1.87678
1538	1.78452	2.16739	3.02875	1.88191
1539	1.78512	2.166	3.02211	1.88862
1540	1.78679	2.16432	3.01461	1.89583
1541	1.78879	2.16154	3.00674	1.90404
1542	1.79129	2.15945	2.9988	1.91231
1543	1.7942	2.15787	2.99005	1.91966
1544	1.79828	2.15619	2.9817	1.9271
1545	1.80201	2.15475	2.97504	1.93539
1546	1.80624	2.15449	2.97035	1.94407
1547	1.8111	2.15329	2.96647	1.95237
1548	1.81599	2.15152	2.96186	1.95937
1549	1.82084	2.14913	2.95595	1.9648
1550	1.8259	2.14535	2.94916	1.96789
1551	1.83125	2.13981	2.94276	1.96832
1552	1.83745	2.1344	2.93735	1.96707
1553	1.84411	2.12865	2.93305	1.96395
1554	1.85042	2.12195	2.92991	1.95955
1555	1.85678	2.11511	2.92794	1.95491
1556	1.86233	2.10836	2.92605	1.95016
1557	1.86759	2.10266	2.92294	1.94612
1558	1.87237	2.09703	2.91976	1.94343
1559	1.87683	2.09274	2.91649	1.94083
1560	1.88187	2.08935	2.91392	1.93834
1561	1.88624	2.08717	2.91179	1.93542
1562	1.88964	2.08508	2.91115	1.93316
1563	1.8928	2.0837	2.91224	1.93268
1564	1.89554	2.08247	2.91393	1.93397
1565	1.89773	2.0812	2.91699	1.9372
1566	1.89925	2.07899	2.92078	1.94161
1567	1.9002	2.07779	2.92455	1.94584
1568	1.899	2.07791	2.92752	1.95111
1569	1.8962	2.0775	2.93047	1.95537
1570	1.89302	2.07747	2.93449	1.95886
1571	1.88844	2.07626	2.9403	1.96141
1572	1.88309	2.07431	2.94721	1.96271
1573	1.8773	2.07234	2.95508	1.96269
1574	1.87081	2.07001	2.9621	1.96126
1575	1.8633	2.06819	2.96904	1.95942
1576	1.85589	2.06614	2.97581	1.9574
1577	1.84809	2.06288	2.98182	1.95531
1578	1.84039	2.05979	2.98704	1.95298
1579	1.83281	2.05645	2.99193	1.95148
1580	1.824	2.05386	2.99681	1.94992
1581	1.81456	2.05142	3.00222	1.94865
1582	1.80549	2.04946	3.00632	1.94864
1583	1.79643	2.0476	3.00929	1.94955
1584	1.78733	2.04593	3.01113	1.95104
1585	1.7793	2.04567	3.01134	1.95319
1586	1.77179	2.04612	3.01004	1.95484
1587	1.76521	2.04632	3.00907	1.95605
1588	1.75976	2.0458	3.00746	1.9576
1589	1.75628	2.04399	3.00491	1.95846
1590	1.75394	2.04134	3.00312	1.9599
1591	1.75326	2.03788	3.00196	1.96141
1592	1.7541	2.03498	3.00094	1.96328
1593	1.7553	2.03534	2.99897	1.96543
1594	1.75716	2.03588	2.99641	1.96713
1595	1.75974	2.03775	2.99338	1.96706
1596	1.76397	2.0399	2.98976	1.96623
1597	1.76844	2.0433	2.98675	1.9648
1598	1.77371	2.04734	2.98354	1.96269
1599	1.78019	2.05274	2.98048	1.96088
1600	1.78785	2.05881	2.97832	1.95986
1601	1.79694	2.06452	2.97669	1.95986
1602	1.80607	2.06984	2.97524	1.96046
1603	1.81568	2.07435	2.97329	1.96239
1604	1.82454	2.07942	2.97088	1.96436
1605	1.83302	2.08451	2.96972	1.96554
1606	1.84061	2.08995	2.97062	1.96654
1607	1.849	2.09494	2.97266	1.96581
1608	1.85776	2.09884	2.97511	1.96484
1609	1.86749	2.10097	2.97744	1.96385
1610	1.87723	2.10269	2.9795	1.96331
1611	1.88631	2.10394	2.98133	1.9634
1612	1.89492	2.10357	2.98124	1.96303
1613	1.90311	2.10229	2.98	1.96231
1614	1.91088	2.10101	2.97769	1.9604
1615	1.91825	2.09947	2.97435	1.95732
1616	1.92591	2.09829	2.97123	1.95446
1617	1.93215	2.0973	2.96991	1.95323
1618	1.93721	2.09728	2.96923	1.95306
1619	1.94226	2.09791	2.9688	1.95434
1620	1.94579	2.1	2.96797	1.95649
1621	1.94725	2.10308	2.96653	1.95905
1622	1.94733	2.10713	2.96515	1.96226
1623	1.94611	2.11179	2.96381	1.96561
1624	1.94416	2.11776	2.96294	1.96899
1625	1.9408	2.12495	2.96413	1.97186
1626	1.93693	2.13233	2.9684	1.97439
1627	1.93257	2.14147	2.97488	1.97708
1628	1.92816	2.15008	2.98277	1.97927
1629	1.92043	2.15898	2.99106	1.98084
1630	1.91121	2.16647	2.99976	1.98208
1631	1.90077	2.17344	3.00826	1.98287
1632	1.88992	2.18025	3.01836	1.9825
1633	1.87994	2.18591	3.02899	1.98116
1634	1.87086	2.19002	3.04064	1.97732
1635	1.86088	2.19336	3.05525	1.97327
1636	1.85079	2.19621	3.07056	1.96894
1637	1.83972	2.19712	3.08541	1.96483
1638	1.82705	2.19658	3.09986	1.96108
1639	1.81407	2.19395	3.11251	1.95908
1640	1.8021	2.18952	3.12292	1.95664
1641	1.79021	2.18444	3.13288	1.95472
1642	1.77879	2.17828	3.14233	1.95291
1643	1.76846	2.17326	3.15012	1.9507
1644	1.75885	2.16929	3.15767	1.9496
1645	1.75036	2.16483	3.16367	1.95026
1646	1.74313	2.16024	3.16859	1.95213
1647	1.73794	2.15563	3.17303	1.95515
1648	1.73458	2.15103	3.17635	1.959
1649	1.73341	2.14745	3.17974	1.96361
1650	1.73394	2.14432	3.18243	1.96801
1651	1.73569	2.14174	3.18459	1.97204
1652	1.73815	2.13936	3.18644	1.97526
1653	1.74186	2.13751	3.18857	1.97774
1654	1.7466	2.13605	3.19064	1.979
1655	1.7527	2.13621	3.19396	1.97913
1656	1.76035	2.13689	3.19781	1.97926
1657	1.76935	2.13841	3.20176	1.97905
1658	1.77967	2.13856	3.20526	1.97668
1659	1.79075	2.13857	3.20872	1.97318
1660	1.80349	2.13799	3.21299	1.96917
1661	1.81609	2.13695	3.21849	1.96521
1662	1.82918	2.13501	3.22446	1.96112
1663	1.84174	2.1328	3.23078	1.95775
1664	1.85415	2.13074	3.23747	1.95484
1665	1.8661	2.12921	3.24557	1.95343
1666	1.87775	2.12779	3.25423	1.95367
1667	1.88974	2.12545	3.26342	1.95523
1668	1.90134	2.12274	3.2727	1.95725
1669	1.91236	2.11983	3.28175	1.96023
1670	1.9225	2.11631	3.29058	1.96421
1671	1.93135	2.11274	3.29904	1.96836
1672	1.9386	2.11032	3.30777	1.97273
1673	1.94455	2.10853	3.31627	1.97785
1674	1.94947	2.10616	3.32282	1.98314
1675	1.95356	2.10299	3.32795	1.98864
1676	1.95618	2.10016	3.33205	1.99345
1677	1.95725	2.09728	3.33465	1.99934
1678	1.95693	2.09348	3.33725	2.00474
1679	1.95434	2.08983	3.33872	2.01006
1680	1.95083	2.08681	3.33973	2.0148
1681	1.94655	2.08399	3.34062	2.01932
1682	1.94033	2.08146	3.34153	2.02319
1683	1.93358	2.07934	3.34096	2.02667
1684	1.92601	2.07703	3.33956	2.02951
1685	1.91775	2.07495	3.33817	2.03269
1686	1.90899	2.07322	3.33689	2.03644
1687	1.89952	2.07199	3.33618	2.04096
1688	1.88965	2.07095	3.33689	2.04609
1689	1.87895	2.07058	3.33861	2.05146
1690	1.86858	2.07072	3.34229	2.05705
1691	1.85747	2.07177	3.3468	2.06202
1692	1.84622	2.07288	3.35165	2.06743
1693	1.83584	2.07432	3.3574	2.07225
1694	1.82617	2.07603	3.36333	2.07644
1695	1.81686	2.07865	3.37046	2.07949
1696	1.80778	2.08214	3.37728	2.0827
1697	1.79904	2.08467	3.3831	2.08433
1698	1.79079	2.08724	3.38819	2.08401
1699	1.78444	2.08913	3.39262	2.08143
1700	1.77894	2.09048	3.39668	2.07855
1701	1.77432	2.09072	3.39936	2.07553
1702	1.7702	2.09055	3.40191	2.07335
1703	1.76758	2.08882	3.40455	2.0715
1704	1.76506	2.08691	3.40651	2.07092
1705	1.76296	2.08439	3.40748	2.07073
1706	1.76143	2.08152	3.40806	2.07165
1707	1.76034	2.07747	3.40729	2.07215
1708	1.76081	2.07339	3.4049	2.07127
1709	1.76266	2.06887	3.40213	2.06968
1710	1.76648	2.06303	3.39886	2.06803
1711	1.77117	2.05655	3.39493	2.06679
1712	1.77707	2.05004	3.3905	2.06682
1713	1.78323	2.04382	3.38587	2.06584
1714	1.78872	2.03869	3.38054	2.06541
1715	1.79427	2.03352	3.37389	2.06322
1716	1.79994	2.02906	3.36648	2.05971
1717	1.8056	2.0255	3.35725	2.05531
1718	1.81201	2.02071	3.34744	2.05113
1719	1.81869	2.01619	3.3388	2.04751
1720	1.82493	2.01272	3.32996	2.04359
1721	1.83018	2.01021	3.32158	2.04014
1722	1.83427	2.00793	3.31221	2.03718
1723	1.83765	2.00588	3.30235	2.0346
1724	1.84061	2.00402	3.29237	2.03201
1725	1.84343	2.00221	3.28215	2.03033
1726	1.8453	2.00095	3.27177	2.02859
1727	1.84805	2.00113	3.26161	2.02813
1728	1.85162	2.00181	3.25163	2.02793
1729	1.85359	2.00232	3.24266	2.02856
1730	1.85452	2.00348	3.23492	2.02886
1731	1.85433	2.0061	3.22765	2.02919
1732	1.85411	2.00806	3.2206	2.0287
1733	1.85356	2.01034	3.21427	2.02888
1734	1.85291	2.01181	3.20802	2.02846
1735	1.85138	2.01226	3.20102	2.02643
1736	1.84896	2.01276	3.19246	2.02389
1737	1.84667	2.01327	3.18221	2.0214
1738	1.84406	2.01329	3.17001	2.01952
1739	1.84051	2.01221	3.15773	2.01796
1740	1.83686	2.00993	3.145	2.01662
1741	1.83271	2.00696	3.13165	2.01542
1742	1.82898	2.00338	3.11741	2.01335
1743	1.82561	1.99886	3.10212	2.01078
1744	1.82308	1.99437	3.08705	2.00911
1745	1.82063	1.99088	3.07192	2.0087
1746	1.81733	1.98815	3.05661	2.00932
1747	1.8142	1.98528	3.0414	2.01015
1748	1.81185	1.98189	3.02693	2.01263
1749	1.81048	1.97891	3.01453	2.01531
1750	1.81054	1.97599	3.00357	2.01829
1751	1.81056	1.97406	2.99256	2.02024
1752	1.81103	1.97288	2.98262	2.0218
1753	1.81132	1.97267	2.97259	2.0228
1754	1.81113	1.97361	2.96383	2.02362
1755	1.81032	1.9748	2.95609	2.02418
1756	1.80979	1.97711	2.94904	2.02355
1757	1.80994	1.9803	2.94281	2.02288
1758	1.81012	1.98421	2.93707	2.02205
1759	1.80987	1.98975	2.93187	2.02103
1760	1.81013	1.99564	2.92786	2.01946
1761	1.80965	2.00178	2.92344	2.01746
1762	1.80923	2.0074	2.91804	2.01509
1763	1.80891	2.01383	2.91277	2.01189
1764	1.80886	2.01977	2.90911	2.00972
1765	1.80974	2.025	2.90541	2.00778
1766	1.81031	2.02901	2.90204	2.00585
1767	1.81126	2.0317	2.89886	2.00476
1768	1.81314	2.03328	2.89683	2.00545
1769	1.81598	2.03382	2.89529	2.00631
1770	1.81906	2.03284	2.89225	2.00561
1771	1.82155	2.03081	2.88688	2.00401
1772	1.82347	2.02781	2.88063	2.00228
1773	1.82502	2.02409	2.87423	2.00042
1774	1.82735	2.01887	2.86824	1.99932
1775	1.83021	2.01323	2.86238	1.99794
1776	1.83335	2.00836	2.85595	1.99568
1777	1.83669	2.00377	2.84901	1.99254
1778	1.83928	1.9996	2.84178	1.98932
1779	1.84147	1.99689	2.83384	1.98391
1780	1.84345	1.99449	2.82595	1.97773
1781	1.84571	1.9932	2.81669	1.97005
1782	1.84781	1.99329	2.80645	1.96185
1783	1.85022	1.99526	2.797	1.95299
1784	1.85198	1.99907	2.78772	1.9438
1785	1.85233	2.00313	2.78035	1.93446
1786	1.8526	2.00837	2.77406	1.92642
1787	1.85292	2.01453	2.768	1.92006
1788	1.85287	2.02167	2.76309	1.91468
1789	1.85214	2.0301	2.75754	1.91094
1790	1.8501	2.04037	2.75015	1.90793
1791	1.84846	2.05136	2.74196	1.90618
1792	1.84674	2.06266	2.7352	1.9058
1793	1.84399	2.07483	2.73009	1.90757
1794	1.8418	2.08708	2.72628	1.91114
1795	1.83993	2.09762	2.7223	1.91624
1796	1.83754	2.10685	2.71906	1.92275
1797	1.83443	2.11425	2.71451	1.93092
1798	1.83241	2.1194	2.70748	1.93765
1799	1.83051	2.12045	2.69888	1.9441
1800	1.8288	2.11966	2.68953	1.94977
1801	1.82663	2.11702	2.68091	1.9543
1802	1.82467	2.11315	2.67281	1.95765
1803	1.82286	2.1084	2.66505	1.96019
1804	1.82182	2.10449	2.65761	1.96331
1805	1.82051	2.09959	2.64952	1.96536
1806	1.81926	2.0949	2.64202	1.9672
1807	1.81753	2.09132	2.6334	1.96828
1808	1.81629	2.08821	2.62473	1.96869
1809	1.81487	2.08707	2.61677	1.96931
1810	1.81328	2.08762	2.61138	1.97067
1811	1.8121	2.09103	2.60867	1.97185
1812	1.81137	2.09528	2.60923	1.97409
1813	1.81028	2.10195	2.61058	1.97714
1814	1.80968	2.10912	2.61194	1.98104
1815	1.8094	2.11742	2.61339	1.98628
1816	1.81099	2.12514	2.61414	1.9918
1817	1.8129	2.13302	2.61339	1.9978
1818	1.81542	2.14106	2.61361	2.00302
1819	1.81873	2.14761	2.61589	2.00864
1820	1.82298	2.15327	2.61906	2.01396
1821	1.82658	2.15815	2.62212	2.01876
1822	1.83014	2.16255	2.62529	2.02311
1823	1.83334	2.16579	2.62764	2.02701
1824	1.83682	2.16859	2.62915	2.0298
1825	1.83989	2.16987	2.62986	2.03237
1826	1.84332	2.17124	2.63079	2.03425
1827	1.84628	2.17204	2.63167	2.0352
1828	1.84962	2.17186	2.63389	2.03558
1829	1.85345	2.17045	2.63655	2.03524
1830	1.85718	2.1692	2.64018	2.03478
1831	1.86062	2.16768	2.64279	2.03423
1832	1.86301	2.1661	2.64508	2.03387
1833	1.86537	2.16463	2.64618	2.03294
1834	1.86782	2.16185	2.64601	2.03071
1835	1.87038	2.15848	2.64554	2.027
1836	1.87273	2.15432	2.64486	2.02225
1837	1.87598	2.14933	2.6447	2.01785
1838	1.87883	2.14336	2.64519	2.01303
1839	1.88186	2.1372	2.64584	2.00764
1840	1.88387	2.13136	2.64669	2.00239
1841	1.88627	2.12426	2.64692	1.99858
1842	1.88757	2.1161	2.64612	1.99513
1843	1.88778	2.1078	2.64478	1.99148
1844	1.88712	2.10048	2.64313	1.98858
1845	1.88639	2.09327	2.64248	1.98549
1846	1.88452	2.08734	2.64301	1.98124
1847	1.88256	2.08171	2.64576	1.97739
1848	1.88052	2.07639	2.6502	1.97443
1849	1.87736	2.07123	2.65731	1.97235
1850	1.87322	2.06609	2.66609	1.97269
1851	1.86899	2.06189	2.67394	1.9736
1852	1.86529	2.05793	2.68288	1.97406
1853	1.86153	2.05495	2.69141	1.97377
1854	1.85892	2.0522	2.69976	1.97176
1855	1.85641	2.04899	2.70926	1.96868
1856	1.85277	2.04588	2.71828	1.96479
1857	1.84875	2.0425	2.72831	1.95977
1858	1.84469	2.03844	2.73691	1.9547
1859	1.84101	2.0326	2.7447	1.94969
1860	1.83716	2.02604	2.75043	1.9449
1861	1.83517	2.01839	2.75425	1.94051
1862	1.83376	2.01102	2.75715	1.93675
1863	1.83251	2.00352	2.76055	1.93282
1864	1.83039	1.99626	2.76416	1.928
1865	1.82799	1.98931	2.76866	1.92451
1866	1.82536	1.98326	2.77347	1.9231
1867	1.82264	1.97768	2.77868	1.92514
1868	1.82061	1.97116	2.78433	1.93006
1869	1.82013	1.96602	2.7892	1.93651
1870	1.81994	1.96114	2.79409	1.94474
1871	1.82027	1.9574	2.79956	1.95375
1872	1.82159	1.95462	2.80588	1.96256
1873	1.82366	1.95301	2.81411	1.97136
1874	1.82541	1.95216	2.82405	1.98072
1875	1.82671	1.95263	2.83492	1.99005
1876	1.82815	1.95305	2.84582	2.00046
1877	1.83008	1.95325	2.85641	2.01175
1878	1.8322	1.95344	2.86668	2.0226
1879	1.83524	1.95335	2.87586	2.03228
1880	1.83843	1.95296	2.88494	2.04029
1881	1.84127	1.95151	2.8943	2.04468
1882	1.84431	1.95014	2.90373	2.04786
1883	1.84746	1.94882	2.91482	2.04977
1884	1.85053	1.94728	2.92561	2.05084
1885	1.85306	1.94566	2.93596	2.05197
1886	1.85611	1.9428	2.94499	2.05391
1887	1.85972	1.93908	2.95167	2.05486
1888	1.86266	1.93597	2.95676	2.05447
1889	1.86562	1.93249	2.9607	2.05285
1890	1.86859	1.92943	2.9634	2.05188
1891	1.87097	1.92651	2.96704	2.0509
1892	1.87222	1.92463	2.97201	2.04984
1893	1.87273	1.9247	2.97809	2.04887
1894	1.87225	1.92613	2.98469	2.04875
1895	1.87104	1.92773	2.98941	2.04967
1896	1.86945	1.92985	2.99207	2.05151
1897	1.86871	1.93393	2.99224	2.05335
1898	1.86827	1.93889	2.99121	2.05461
1899	1.86759	1.94474	2.99009	2.0559
1900	1.8667	1.95091	2.98841	2.05656
1901	1.86598	1.95674	2.98754	2.05704
1902	1.86445	1.96146	2.98829	2.05862
1903	1.86195	1.96634	2.98935	2.05934
1904	1.85932	1.97066	2.98887	2.05942
1905	1.85673	1.97417	2.98644	2.05875
1906	1.8545	1.97637	2.98295	2.0578
1907	1.85303	1.97793	2.98049	2.0557
1908	1.85177	1.97877	2.97949	2.05201
1909	1.85034	1.9791	2.98064	2.0481
1910	1.84792	1.97859	2.98355	2.04279
1911	1.84532	1.97737	2.9884	2.03713
1912	1.84248	1.9768	2.99523	2.03211
1913	1.84023	1.97573	3.0027	2.02778
1914	1.83744	1.97353	3.01021	2.02428
1915	1.8355	1.97172	3.01683	2.02017
1916	1.83416	1.97113	3.02266	2.01582
1917	1.83341	1.97195	3.02727	2.01101
1918	1.83276	1.97335	3.03235	2.00463
1919	1.83279	1.97627	3.03779	1.9971
1920	1.83463	1.98089	3.04406	1.9894
1921	1.83621	1.98748	3.05156	1.98139
1922	1.83879	1.99464	3.05818	1.97438
1923	1.84122	2.00149	3.06304	1.96813
1924	1.84324	2.01048	3.06606	1.96184
1925	1.84553	2.0202	3.06887	1.95745
1926	1.84813	2.03055	3.07129	1.95299
1927	1.85099	2.04013	3.07489	1.94806
1928	1.85387	2.04806	3.07822	1.94349
1929	1.85644	2.05551	3.08107	1.93941
1930	1.85872	2.06133	3.08392	1.93701
1931	1.86095	2.06693	3.08706	1.93691
1932	1.8631	2.0716	3.08947	1.93909
1933	1.86482	2.0746	3.09049	1.9418
1934	1.86665	2.07547	3.08975	1.94492
1935	1.86813	2.07551	3.08931	1.94779
1936	1.8697	2.07493	3.08906	1.94905
1937	1.86987	2.07373	3.09013	1.94977
1938	1.87079	2.07195	3.09218	1.94932
1939	1.87158	2.06938	3.09411	1.94803
1940	1.87225	2.06634	3.0948	1.94653
1941	1.87295	2.06192	3.0949	1.9462
1942	1.87395	2.05717	3.09229	1.94528
1943	1.87441	2.05199	3.08884	1.94367
1944	1.87428	2.04797	3.08473	1.9405
1945	1.87334	2.04515	3.08096	1.93596
1946	1.87171	2.04202	3.07792	1.92944
1947	1.87111	2.04053	3.07366	1.92154
1948	1.87107	2.04052	3.06944	1.91361
1949	1.87176	2.04103	3.06566	1.90691
1950	1.87273	2.04212	3.0612	1.90145
1951	1.87257	2.04404	3.05628	1.8981
1952	1.87192	2.04684	3.05085	1.8956
1953	1.87189	2.04934	3.04568	1.89366
1954	1.87039	2.0526	3.03984	1.89191
1955	1.86891	2.0555	3.03453	1.8902
1956	1.8679	2.05896	3.02879	1.88826
1957	1.86735	2.06221	3.02469	1.88715
1958	1.86825	2.065	3.0215	1.88647
1959	1.86909	2.0681	3.01832	1.88633
1960	1.86963	2.07153	3.01423	1.88683
1961	1.86929	2.07476	3.01015	1.88854
1962	1.86896	2.07793	3.00625	1.88979
1963	1.86824	2.08115	3.00343	1.89098
1964	1.86685	2.08333	3.00207	1.89255
1965	1.86531	2.08536	3.00113	1.89287
1966	1.86447	2.08796	3.00054	1.8932
1967	1.86332	2.09029	3.00184	1.89384
1968	1.86173	2.0924	3.00388	1.8936
1969	1.86013	2.09491	3.00609	1.89307
1970	1.85862	2.09697	3.00818	1.89317
1971	1.85724	2.09887	3.01011	1.8937
1972	1.85606	2.09904	3.01378	1.89497
1973	1.85481	2.09848	3.0171	1.89577
1974	1.85338	2.09774	3.02048	1.89681
1975	1.85225	2.09598	3.02274	1.89647
1976	1.85148	2.09307	3.0237	1.89586
1977	1.85045	2.09016	3.02411	1.89613
1978	1.84853	2.08759	3.02476	1.89809
1979	1.84713	2.0844	3.0255	1.9009
1980	1.84541	2.08168	3.02563	1.90518
1981	1.84373	2.07934	3.02567	1.90981
1982	1.84306	2.07719	3.02557	1.91448
1983	1.84309	2.07519	3.02537	1.91878
1984	1.84331	2.07355	3.02435	1.92381
1985	1.84418	2.07226	3.02276	1.92916
1986	1.8439	2.07161	3.02214	1.93453
1987	1.84382	2.0704	3.02217	1.9398
1988	1.8438	2.06906	3.02262	1.94592
1989	1.84356	2.06791	3.02418	1.95252
1990	1.84357	2.0668	3.02629	1.95945
1991	1.84352	2.06351	3.02882	1.96486
1992	1.84359	2.05934	3.03281	1.96853
1993	1.84292	2.05588	3.03776	1.9701
1994	1.84225	2.05086	3.04343	1.97124
1995	1.84262	2.04496	3.04954	1.97215
1996	1.84347	2.03904	3.05525	1.97251
1997	1.84482	2.03207	3.06016	1.97238
1998	1.84645	2.02602	3.06545	1.97202
[truncated: 1,002 more rows]

## Sheet: Extended Fig 5D
Reaction coordinate (Å)	Energy (kcal/mol)
-1.65	5.9079
-1.55	4.9097
-1.45	4.385
-1.35	3.4987
-1.25	2.5659
-1.15	1.6778
-1.05	0.9711
-0.95	0.4451
-0.85	0
-0.75	-0.3362
-0.65	-0.4797
-0.55	-0.7135
-0.45	-0.9383
-0.35	-1.1756
-0.25	-1.4428
-0.15	-1.5874
-0.05	-2.0612
0.05	-2.5174
0.15	-3.2676
0.25	-3.8393
0.35	-4.7744
0.45	-5.615
0.55	-6.7011
0.65	-7.5998
0.75	-7.9345
0.85	-8.4294
0.95	-8.5952
1.05	-8.5189
1.15	-8.7487
1.25	-8.3329
1.35	-7.8743
1.45	-7.212
1.55	-6.4432
1.65	-5.5147
1.75	-4.4074
1.85	-3.287
1.95	-2.0988
2.05	-0.8807
